# Supplementary material for: Combined analysis of keratinocyte cancers identifies novel genome-wide loci
Source: Hum Mol Genet. 2019 Jun 7;28(18):3148–60. doi: 10.1093/hmg/ddz121 (PMC6737293; doi:10.1093/hmg/ddz121)
Supplement: suppl_data_ddz121 [file suppl_data_ddz121.zip]

Archive with 5 entries (5 files):
- BCC_regional_plot_Supplementary_Figure_9_ddz121.pdf
- KC_GWAS_supp_excel_R1_(1)_ddz121.xlsx
- KC_GWAS_supp_R1_(1)_ddz121.docx
- KC_regional_plot_Supplementary_Figure_8_ddz121.pdf
- SCC_regional_plot_Supplementary_Figure_10_ddz121.pdf
