# Supplementary material for: Combined analysis of keratinocyte cancers identifies novel genome-wide loci
Source: Hum Mol Genet. 2019 Jun 7;28(18):3148–60. doi: 10.1093/hmg/ddz121 (PMC6737293; doi:10.1093/hmg/ddz121)
Supplement: suppl_data_ddz121 [file suppl_data_ddz121.zip › KC_GWAS_supp_excel_R1_(1)_ddz121.xlsx]

## Sheet: Supplementary_Table_1 
Supplementary Table 1: LD-score analysis of individual GWAS datasets
Phenotype 1	Phenotype 2	rg	SE	P	Lambda GC P1	Lambda GC P2	Intercept P1	Intercept P2
23andMe BCC	23andMe SCC	0.7841	0.0985	1.768e-15	1.1113	1.0588	1.0540 (0.0154)	1.0376 (0.0100)
23andMe BCC	UKBB BCC	0.9696	0.0639	6.2889e-52	1.1144	1.1459	1.0565 (0.0154)	1.0319 (0.0161)
23andMe BCC	UKBB SCC	1.01	0.218	3.42e-06	1.111	0.999	1.0566 (0.0156)	1.0015 (0.0081)
23andMe BCC	UKBB KC	1.0092	0.0673	9.1508e-51	1.1113	1.1459	1.0565 (0.0156)	1.0296 (0.0169)
23andMe BCC	QSkin BCC	0.953	0.136	2.57e-12	1.114	1.062	1.0529 (0.0124)	1.0346 (0.0086)
23andMe BCC	QSkin SCC	0.665	0.136	1.01e-06	1.114	1.053	1.0531 (0.0125)	1.0148 (0.0080)
23andMe BCC	QSkin KC	0.6412	0.0954	1.8267e-11	1.1144	1.0988	1.0526 (0.0126)	1.0372 (0.0109)
23andMe BCC	eMERGE KC	0.8238	0.1844	7.93e-06	1.1144	1.0195	1.0507 (0.0130)	0.9936 (0.0070)
23andMe SCC	UKBB BCC	0.7863	0.1243	2.5504e-10	1.0588	1.1459	1.0411 (0.0101)	1.0308 (0.016)
23andMe SCC	UKBB SCC	0.959	0.258	0.0002	1.059	0.999	1.0410 (0.0101)	1.0010 (0.0081)
23andMe SCC	UKBB KC	0.8358	0.1264	3.8049e-11	1.0588	1.1459	1.0410 (0.0101)	1.0286 (0.0168)
23andMe SCC	QSkin BCC	0.922	0.189	1.02e-06	1.059	1.062	1.0379 (0.0080)	1.0346 (0.0086)
23andMe SCC	QSkin SCC	0.798	0.216	0.0002	1.059	1.053	1.0377 (0.0082)	1.0145 (0.0079)
23andMe SCC	QSkin KC	0.6848	0.1649	3.2912e-05	1.0588	1.0988	1.0379 (0.0082)	1.0365 (0.0109)
23andMe SCC	eMERGE KC	0.493	0.2353	0.0362	1.0588	1.0195	1.0360 (0.0076)	0.9935 (0.0070)
UKBB BCC	UKBB SCC	0.4863	0.1299	0.0002	1.1459	0.9986	1.0303 (0.0158)	0.9997 (0.0075)
UKBB KC	UKBB BCC	0.9969	0.002	<1.0E-300	1.1459	1.1459	1.0306 (0.0164)	1.0312 (0.0159)
UKBB BCC	QSkin BCC	0.7989	0.1033	1.0233e-14	1.1459	1.0618	1.0277 (0.0141)	1.0333 (0.0083)
UKBB BCC	QSkin SCC	0.4757	0.1083	1.1265e-05	1.1459	1.0527	1.0279 (0.0141)	1.0123 (0.0076)
QSkin KC	UKBB BCC	0.694	0.0783	8.1526e-19	1.0988	1.1459	1.0405 (0.0109)	1.0276 (0.0141)
eMERGE KC	UKBB BCC	0.6468	0.1527	2.2735e-05	1.0195	1.1459	0.9933 (0.0066)	1.0267 (0.0146)
UKBB KC	UKBB SCC	0.554	0.114	1.05e-06	1.146	0.999	1.0295 (0.0163)	0.9994 (0.0075)
UKBB SCC	QSkin BCC	0.5568	0.2252	0.0134	0.9986	1.0618	0.9992 (0.0075)	1.0333 (0.0083)
UKBB SCC	QSkin SCC	0.403	0.246	0.1014	0.999	1.053	0.9983 (0.0075)	1.0121 (0.0074)
QSkin KC	UKBB SCC	0.607	0.1921	0.0016	1.0988	0.9986	1.0402 (0.0109)	0.9992 (0.0075)
eMERGE KC	UKBB SCC	0.6631	0.2627	0.0116	1.0195	0.9986	0.9933 (0.0066)	1.0002 (0.0081)
UKBB KC	QSkin BCC	0.8279	0.1064	7.1673e-15	1.1459	1.0618	1.0270 (0.0144)	1.0334 (0.0082)
UKBB KC	QSkin SCC	0.4918	0.1131	1.37e-05	1.1459	1.0527	1.0272 (0.0144)	1.0124 (0.0075)
UKBB KC	QSkin KC	0.7264	0.0797	7.5702e-20	1.1459	1.0988	1.0269 (0.0144)	1.0406 (0.0109)
UKBB KC	eMERGE KC	0.6805	0.1552	1.1675e-05	1.1459	1.0195	1.0247 (0.0150)	0.9932 (0.0066)
QSkin BCC	QSkin SCC	0.8664	0.105	1.543e-16	1.0618	1.0527	1.0342 (0.0083)	1.0140(0.0075)
QSkin KC	QSkin BCC	0.993	0.0503	9.9312e-87	1.0988	1.0618	1.0401 (0.0106)	1.0337 (0.0083)
eMERGE KC	QSkin BCC	0.1806	0.2025	0.3725	1.0195	1.0618	0.9922 (0.0067)	1.0352 (0.0086)
QSkin KC	QSkin SCC	0.8954	0.0895	1.52e-23	1.0988	1.0527	1.0398 (0.0106)	1.0122 (0.0075)
eMERGE KC	QSkin SCC	-0.0319	-0.2193	0.8842	1.0195	1.0527	0.9926 (0.0068)	1.0125 (0.0079)
QSkin KC	eMERGE KC	0.3636	0.1584	0.0217	1.0957	1.0195	1.0372 (0.0107)	0.9918 (0.0068)

## Sheet: Supplementary_Table_2
Supplementary Table 2: Complete results for independent SNPs reach genome-wide significance for MTAG analysis of KC
SNP information													Locus annotation information
CHR	Region	BP	Locus	SNP	EA/NEA	P	EAF	BETA	SE	OR [95% CI]	Joint conditional P	Novel?	Nearest gene	Nearest protein coding gene	Publication	eQTL results	eQTL Skin	eQTL Whole Blood	eQTL Other Tissue	Drug(s)	PheWAS summary	GWAS summary	Drugs currently used for skin cancer?
1	1p36.13	17749504	1	rs730153	G/A	1.5e-57	0.635847	-0.137278	0.00858529	0.87 [0.86-0.89]	9.7e-57	BCC	AC004824.1	RCC2	Stacey 2008 PMID: 18849993; Chahal 2016 PMID: 27539887	PAD16 (Whole blood P = 5.45e -12); RCC2 (Esophagus - mucosa P = 1.7e-8, Brain cerebellum P = 1.1e-5)	-	PAD16	RCC2	-	Basal cell carcinoma (BCC) and C44 Other malignant neoplasms of skin	Non-melanoma skin cancer; BCC; Diagnoses - main ICD10: C44 Other malignant neoplasms of skin; Number of self-reported cancers	-
1	1p13.3	110724488	2	rs535930	G/A	2.08e-08	0.458185	-0.0476147	0.00849495	0.95 [0.94-0.97]	2.14e-08	Yes	RP5-1028L10.2	KCNC4	-	-	-	-	-	-	Educational level	-	-
1	1p13.2	114303808	3	rs6679677	C/A	6.5e-11	0.897934	0.09236	0.0141403	1.10 [1.07-1.13]	6.88e-11	Yes	PHTF1	PHTF1	-	-	-	-	-	-	(Autoimmune diseases - Rheumatoid arthritis, Insulin-dependent diabetes mellitus), Hyper/hypothyroidism, Long-standing illness, and medications for cholesterol, Blood pressure (BP), Diabetes	Rheumatoid arthritis; Hypothyroidism/myxoedema; Type 1 diabetes (T1D); Levothyroxine sodium; Rheumatoid arthritis (ACPA-positive); Systemic lupus erythematosus (SLE); Juvenile idiopathic arthritis (oligoarticular or rheumatoid factor-negative polyarticular); insulin product; Autoimmune thyroid diseases (Graves disease or Hashimoto's thyroiditis); Lymphocyte counts; Vitiligo; Crohn's disease; meth…	-
1	1q21.3	150636991	4	rs144984465	G/A	8e-14	0.929503	-0.120052	0.0160705	0.89 [0.86-0.92]	8.74e-14	TWAS SCC	GOLPH3L	GOLPH3L	TWAS Ionnaidis 2018 PMID: 30323283	CTSS (Majority of tissues inlcuding skin - sun exposed P = 1.2e-14, Whole blood P = 4.4e-5); SEMA6C (Majority of tissues inlcuding skin - not sun exposed P = 1.3e-11, but not in Whole blood); RPRD2 (Skin - sun exposed P = 1.4e-7, and esophagus - muscularis P = 2.3e-7); ANXA9 (Skin sun exposed P = 1.7e-5, Testis P = 5e-6); ECM1 (Skin sun exposed P = 1.5e-5), BNIPL (Skin - not sun exposed P = 9.1e-…	CTSS, SEMA6C, RPRD2, ANXA9, ECM1, BINPL	CTSS	CTSS, SEMA6C, RPRD2, ANXA9, SV2A	SV2A - LEVETIRACETAM - Epilepsy, Seizures, Alcohol dependence, Parkinson's disease, Tourette syndrome ,Central nervous system cancer, Multiple sclerosis, Subarachnoid hemorrhage (SAH), Alcohol withdrawal, Panic disorder, Essential tremor, Movement disorder	-	Blood protein levels; Schizophrenia	No
1	1q21.3	154984363	5	rs1870940	G/A	7.88e-11	0.727337	-0.0611491	0.00940353	0.94 [0.92-0.96]	8.31e-11	Yes	ZBTB7B	ZBTB7B	-	ZBTB7B (Esophagus - muscularis P = 1.8e-15, Skin - sun exposed P = 3.8e-12, plus other tissues); ADAM15 (Skin - sun exposed P = 3.2e-11, Esophagus - mucosa P = 3.7e-9); DCST2 (Thyroid P = 1.7e-8, and multiple brain tissues e.g. Brain - Cerebellar Hemisphere P = 2.7e-7); RP11-307C12.11 (Testis P = 5.6 e-6)	ZBTB7B, ADAM15	-	ZBTB7B, ADAM15, DCST2, RP11-307C12.11	-	Anthropometric measures, Body mass index (BMI), Basal metabolic rate (BMR)	Impedance of leg (right); Leg fat-free mass (right); Whole body water mass; BMR; Hip circumference; Weight; Birth weight; Waist-to-hip ratio adjusted for body mass index; Birth length	-
1	1q42.13	228994388	6	rs12070203	T/C	9.48e-63	0.244285	0.159028	0.00951164	1.17 [1.15-1.19]	8.4e-62	BCC	RP4-799G3.2	RHOU	Stacey 2008 PMID: 18849993; Chahal 2016 PMID: 27539887	RP4-799G3.2 (Testis P = 2.31e-9)	-	-	RP4-799G3.2	-	BCC and C44 Other malignant neoplasms of skin	Non-melanoma skin cancer; C44 Other malignant neoplasms of skin; BCC	-
1	1q43	242023898	7	rs4149909	G/A	2.35e-09	0.032523	0.145384	0.0243471	1.16 [1.10-1.21]	2.45e-09	Yes	EXO1	EXO1	-	-	-	-	-	-	-	-	-
2	2p25.2	5684786	8	rs62112661	C/A	4.4e-08	0.484368	-0.0467886	0.00854719	0.95 [0.94-0.97]	4.52e-08	Yes	AC107057.1	SOX11	-	-	-	-	-	-	-	-	-
2	2p25.1	7704860	9	rs79522206	G/A	4.38e-16	0.973554	-0.212873	0.0261913	0.81 [0.77-0.85]	4.98e-16	Yes	RNU6ATAC37P	RNF144A	-	-	-	-	-	-	-	Non-melanoma skin cancer	-
2	2p24.3	16481189	10	rs6739779	T/C	1.42e-19	0.104498	-0.130025	0.0143661	0.88 [0.85-0.90]	1.76e-19	BCC, SCC	AC010745.4	FAM49A	Stacey 2015 PMID: 25855136; Chahal 2016 PMID:27424798	-	-	-	-	-	-	Non-melanoma skin cancer; C44 Other malignant neoplasms of skin; Cancer code; self-reported: BCC	-
2	2p22.2	37189296	11	rs3845780	T/C	1.85e-09	0.524635	-0.0504757	0.00839847	0.95 [0.94-0.97]	5.51e-09	Yes	RNU6-846P	STRN	-	GPATCH11 (Transformed fibroblasts P = 2.2e-7); STRN (Heart left ventricle P = 2.9e-11, Heart - atrial appendage P = 1.4e-6; Whole blood P = 2.5e-6)	-	STRN	GPATCH11, STRN	-	Leg fat percentage (right)	Mean platelet volume; Leg fat percentage (right); Alanine transaminase levels	-
2	2p22.2	38298139	12	rs1800440	T/C	4.5e-12	0.813562	0.0755929	0.010923	1.08 [1.06-1.10]	1.37e-11	Yes	CYP1B1	CYesP1B1	-	-	-	-	-	-	-	-	-
2	2p11.2	88554351	13	rs6707137	G/A	5.8e-22	0.936588	0.174701	0.0181357	1.19 [1.15-1.23]	7.68e-22	Yes	RNYes4P15	THNSL2	-	-	-	-	-	-	-	-	-
2	2q33.1	202153920	14	rs6743068	G/A	1.5e-48	0.732977	-0.13624	0.00930431	0.87 [0.86-0.89]	4.14e-50	BCC, TWAS SCC	ALS2CR12	CASP8	Stacey 2015 PMID: 25855136, Chahal 2016 PMID: 27539887, Ionnaidis 2018 PMID: 30323283	CASP8 (Adipose - subcutaneous P = 2.4e-44, Akin - sun exposed P = 2.4e-44, Ahole blood 7.1e-23 and many more tissues); ALS2CR12 (Thyroid P = 2.4e-27, Skin - sun exposed P = 6.7e-11 and multiple other tissues but not Whole blood); BZW1 (Spleen P = 2.8e-6); CASP10 (Esophagus - mucosa P = 2.8e-9); Skin - not sun exposed (P = 8.1e-6); PPIL3 (Pancreas P = 2.0e-5)	CASP8, ALS2CR12, CASP10	CASP8	CASP8, ALS2CR12, BZW1, CASP10, PPIL3	CASP8 - NIVOCASAN - Non-alcoholic steatohepatitis, Infection; EMRICASAN for Cirrhosis of liver, Diabetes mellitus, Non-alcoholic steatohepatitis, Hepatitis, Alcoholic liver disease	BCC, C44 Other malignant neoplasms of skin, Cancer	Lymphocyte counts; BCC; Breast cancer; C44 Other malignant neoplasms of skin; Non-melanoma skin cancer; Esophageal squamous cell carcinoma; Lymphocyte percentage of white cells; Number of self-reported cancers; Prostate cancer; Cancer diagnosed by doctor	No
2	2q33.2	204734487	15	rs231779	T/C	9.66e-15	0.381174	-0.0670854	0.00866332	0.94 [0.92-0.95]	1.07e-14	Yes	CTLA4	CTLA4	-	CTLA4 (Testis P = 2.14e-7)	-	-	CTLA4	CTLA4 - IPILIMUMAB - Metastatic melanoma, Melanoma, Neoplasm, Lung carcinoma, Renal cell carcinoma, Cutaneous melanoma, Non-small cell lung carcinoma, Prostate carcinoma, Ocular Melanoma , Lung carcinoma, Esophageal carcinoma, Head and neck malignant neoplasia, Glioblastoma multiforme, Colorectal carcinoma, Pancreatic carcinoma; TREMELIMUMAB - Head and neck squamous cell carcinoma, Renal cell car…	Hyper/hypothyroidism, Medication for thyroid disorders	Alopecia areata; Graves' disease; Treatment/medication code: thyroxine product; Myasthenia gravis; Vitiligo	Yes
3	3p13	71503479	16	rs11707890	T/G	2.64e-34	0.56547	-0.103045	0.00843701	0.90 [0.89-0.92]	5.05e-34	BCC, SCC	FOXP1	FOXP1	Asgari 2016 PMID: 26829030, Chahal 2016 PMID: 27539887	FOXP1-IT1 (Testis P = 8.0e-8)	-	-	FOXP1-IT1	-	Education, Socio-Economic status(SES), Lung function tests, Alcohol intake	Eye color; Eye color traits; Low tan response; Hair color; Black vs. blond hair color; Black vs. red hair color; Perceived skin darkness; Relative age of first facial hair; Monobrow; Tanning; BCC; Diisocyanate-induced asthma; Relative age voice broke; Rosacea symptom severitity; SCC; Vitiligo	-
3	3q12.1	98447140	17	rs7620634	G/A	1.82e-08	0.74532	0.054762	0.00972901	1.06 [1.04-1.08]	1.87e-08	Yes	ST3GAL6	ST3GAL6	-	ST3GAL6 (Artery - tibial P = 5.3e-10, Mutliple other tissues but not skin or Whole blood); ST3GAL6-AS1 (Heart - left ventricle P = 5.1e-9, Skin - sun exposed P = 4.1e-5, other tissues but not Whole blood); DCBLD2 (Skin - not sun exposed P = 2.4e -5); PDLIM1P4 (Thyroid P = 8.8e -5)	ST3GAL6-AS1, DCBLD2	-	ST3GAL6, ST3GAL6-AS1, PDLIM1P4	-	-	Leg fat-free mass (right); Leg predicted mass (right)	-
3	3q28	188100256	18	rs1915930	T/G	1.52e-21	0.546707	-0.080434	0.00843682	0.92 [0.91-0.94]	1.94e-21	BCC, SCC	LPP	LPP	Chahal 2016 PMID: 27539887, Asgari 2016 PMID: 26829030	-	-	-	-	-	Hypothyroidism, hypothyroidism, Medications, Asthma	Vitiligo; Allergic sensitization; Self-reported allergy; Celiac disease; Itch intensity from mosquito bite; Allergy; Autoimmune thyroid diseases (Graves disease or Hashimoto's thyroiditis); Chronic lymphocytic leukemia; Mosquito bite size	-
5	5p15.33	1287194	19	rs2853677	G/A	3.22e-20	0.420839	0.0783575	0.00850671	1.08 [1.06-1.10]	1.23e-10	BCC	TERT	TERT	-	-	-	-	-	-	-	Lung adenocarcinoma; Plateletcount; Mean corpuscular volume (MCV); Lung cancer; Lung adenocarcinoma	-
5	5p15.33	1325590	19	rs421284	T/C	5.97e-46	0.557319	0.120654	0.00847888	1.13 [1.11-1.15]	4.95e-36	BCC	TERT, CLPTM1	TERT, CLPTM1	Chahal 2016 PMID: 27539887, Rafnar 2009 PMID: 19151717	TERT (Esophagial mucosa P = 4.97e-9); CLPTM1L (Skin - sun exposed P = 1.9e-7)	CLPTM1L	-	TERT	TERT - IMETELSTAT - Multiple myeloma, Myelodysplastic syndrome, Polycythemia vera, Non-small cell lung carcinoma, Essential thrombocythemia; IMETELSTAT SODIUM - Breast carcinoma, Neoplasm, Multiple myeloma, Lung carcinoma	BCC, C44 Other malignant neoplasms of skin, Hyperplasia of prostate, Enlarged prostate , Lung cancer	Lung cancer; Squamous cell lung carcinoma; BCC; Non-melanoma skin cancer; Pancreatic cancer; Nasopharyngeal carcinoma; C44 Other malignant neoplasms of skin; Bladder cancer; Hyperplasia of prostate; Serum prostate-specific antigen levels; Lung adenocarcinoma; Illnesses of father: Lung cancer; Uveal melanoma; Melanoma; Follicular cysts of skin and subcutaneous tissue	No
5	5p13.2	33946571	20	rs35407	G/A	5.44e-45	0.980288	0.499299	0.0354751	1.65 [1.54-1.77]	2.68e-44	BCC, SCC	SLC45A2	SLC45A2	Chahal 2016 PMID: 27424798	-	-	-	-	-	-	Low tan response; Hair color; Monobrow; SCC; BCC; Melanoma; Black vs. blond hair color; Cutaneous squamous cell carcinoma; Eye color; Rosacea symptom severity; Tanning; Skin colour saturation; Skin aging (microtopography measurement)	-
5	5q32	149192846	21	rs17110447	G/A	1.66e-09	0.275689	-0.0572669	0.00950071	0.94 [0.93-0.96]	1.73e-09	Yes	PPARGC1B	PPARGC1B	-	-	-	-	-	-	-	Low tan response	-
6	6p25.3	396321	22	rs12203592	T/C	2.14e-302	0.222781	0.368123	0.00990395	1.45 [1.42-1.47]	1.11e-281	BCC, SCC	IRF4	IRF4	Chahal 2016 PMID: 27424798	IRF4 (Lung P = 9.1e-9, Whole blood P = 1.5e-7, Spleen P = 8.9e-7, Esophagus - mucosa P = 1.3e-6, Skin - sun exposed P = 1.3 e-5)	IRF4	IRF4	IRF4	-	Skin cancer, Pigmentation phenotypes, Vitiligo (autoimmune disorders), Progressive supranuclear palsy	Low tan response; BCC; Black vs. blond hair color; Cutaneous SCC; Hair color; SCC; Freckling; Male-pattern baldness; Hair color; Facial pigmentation; Tanning; Rosacea symptom severity; Eye color; Progressive supranuclear palsy; Non-melanoma skin cancer; Hair color; Hair greying; Skin aging (microtopography measurement); Monobrow; Vitiligo; Skin colour saturation	-
6	6p25.1	4979956	23	rs1246946	T/C	5.32e-15	0.408049	-0.0648942	0.0082994	0.94 [0.92-0.95]	5.9e-15	Yes	RP11-428J1.2	RPP40	-	RPP40 (Muscle - Skeletal P = 2.9e-18); RP11-428J1.4 (Testis P = 3.6e-8); RP11-428J1.5 (Testis P = 9.4e-7)	-	-	RPP40, RP11-428J1.4, RP11-428J1.5	-	-	-	-
6	6p22.3	22057566	24	rs55775505	T/C	3.86e-16	0.313796	0.0744072	0.00913775	1.08 [1.06-1.10]	4.41e-16	BCC	RN7SKP240	PRL	Chahal 2016 PMID: 27539887	RN7SKP240 (Ovary P = 7.8e-7)	-	-	RN7SKP240	-	Lung function tests, BP	Forced vital capacity (FVC); Best measure; Forced expiratory volume in 1-second (FEV1); Best measure; Forced vital capacity (FVC); Systolic blood pressure; automated reading; Forced expiratory volume in 1-second (FEV1); predicted percentage	-
6	6p21.33	31314646	25	rs2507999	G/A	1.36e-10	0.671719	-0.0568166	0.00884909	0.94 [0.93-0.96]	7.28e-13	BCC, SCC	HLA-B	HLA-B	-	Multiple genes across many tissues; NOTCH4 (skeletal muscle P=5.8e-5 ); HCG27 (Majority of tissues - stongest in Skin - sun exposed P = 2.2e-16, Whole blood 4.3e-10); XXbac-BPG181B23.7 (Majority of tissues - strongest in Muscle - Skeletal P = 4.4e-15 but also in Skin - sun exposed P = 2.1e-11, Whole blood 2.4e-8); CDSN (Only significant in Skin - sun exposed P = 3.9e-5); TCF19 (Esophagus - Mucosa…	HCG27, XXbac-BPG181B23.7, CDSN, PSORS1C3	HCG27, XXbac-BPG181B23.7	NOTCH4, HCG27, XXbac-BPG181B23.7, CDSN, TCF19, PSORS1C3, PSORS1C1, CCHCR1		-	-
6	6p21.33	31362265	25	rs28366119	T/C	3.75e-11	0.939044	0.13138	0.019865	1.14 [1.10-1.19]	1.09e-08	BCC, SCC	ERG	ERG	-	ERG (Esophagus mucosa P=1.36e-8)	-	-	ERG	-	Heel bone mineral density (BMD), Diastolic blood pressure	Beta-2 microglubulin plasma levels	-
6	6p21.33	31409283	25	rs61447909	G/A	4.29e-13	0.901814	-0.099781	0.0137703	0.91 [0.88-0.93]	1.08e-12	BCC, SCC	LINC01149	MICA	-	MICA (Thyroid P = 5.2e-12 , Nerve - Tibial P = 4.6e-9, Artery - Aorta P = 4.2e-8, Testis P = 4.7e-8, Cells - Transformed fibroblasts P = 1.8e-7, and many more but not skin or Whole blood); PSORS1C1 (Artery - Tibial P = 8.8e-8); HCG22 (Esophagus - Mucosa P = 5.7e-7); PSORS1C2 (Artery - Aorta P = 1.3e-7, and many more but not skin or Whole blood); Y_RNA (Artery Tibial P = 8.8e-8 and others but not …	-	-	MICA, PSORS1C1, HCG22, PSORS1C2, Y_RNA	-	-	-	-
6	6p21.32	32591609	25	rs9271611	G/A	2.28e-22	0.379011	0.0840622	0.0086408	1.09 [1.07-1.11]	5.02e-26	BCC, SCC	HLA-DQA1	HLA-DQA1	Chahal 2016 PMID: 27424798	HLA-DQA2 (Muscle - Skeletal P =1.4e-21, Skin - sun exposed P=3.9e-13, Skin - not sun exposed P = 7.9e-13, Whole blood 1e-6 and essentially all tissues); HLA-DQB1-AS1 (Strongest in skin - not sun exposed P = 2e-10 and skin - sun exposed P = 8.1e-8 and eQTL in most other tissues but not Whole blood); HLA-DRB1 (Strongest in skin - sun exposed P = 1.8e-7; in other tissues including skin - not sun exp…	HLA-DQA2, HLA-DQB1-AS1, HLA-DRB1, HLA-DRB5, C4A, CYP21A1, CYP21A2	HLA-DQA2, HLA-DRB1, HLA-DRB5, CYP21A1	HLA-DQA2, HLA-DQB1-AS,1, HLA-DRB1, HLA-DRB5, C4A, CP21A1, CP21A2, HCG23, HLA-DOB, LY6G6C, NOTCH4, SKIV2L, STK19P, TAP2, TNXA, VPS52, XXbac-BPG254F23.6	HLA-DRB1 - APOLIZUMAB - Lymphoma, Chronic lymphocytic leukemia (CLL), Diffuse large B-cell lymphoma, Mantle cell lymphoma	Hyper/hypothyroidism, Psorisis, Sarcoidosis, Hypothyroidism medication, Malabsorption	-	No
6	6p21.32	33028638	25	rs9277332	G/A	1.72e-09	0.744531	0.0609366	0.0101184	1.06 [1.04-1.08]	4.47e-11	BCC, SCC	HLA-DPA1	HLA-DPA1	Chahal 2016 PMID: 27424798	-	-	-	-	-	Malabsorption/coeliac disease	Antineutrophil cytoplasmic antibody-associated vasculitis	-
6	6q15	90976768	26	rs72928038	G/A	1.24e-20	0.819182	0.106694	0.0114567	1.11 [1.09-1.14]	1.59e-20	Yes	BACH2	BACH2	-	-	-	-	-	-	C44 Other malignant neoplasms of skin, Asthma, Type 1 diabetes (T1D), Hypothyroidism/myxoedema, Eczema, Allergy	hypothyroidism/myxoedema; levothyroxine sodium; Multiple sclerosis; Vitiligo; Type 1 diabetes; Lymphocyte counts; Doctor diagnosed asthma; Chronic inflammatory diseases (ankylosing spondylitis, Crohn's disease,psoriasis, Primary sclerosing cholangitis, Ulcerative colitis) (pleiotropy); Started insulin within one year diagnosis of diabetes;Thyroid peroxidase antibody positivity	-
6	6q27	167500562	27	rs204295	T/C	9.4e-16	0.462004	0.0675602	0.00840886	1.07 [1.05-1.09]	1.06e-15	BCC	CCR6	CCR6	Chahal 2016 PMID: 27424798	RNASET2 (Esophagus - Mucosa P=3.3e-18, Skin - sun exposed P=7.5e-17, Whole blood P=1.2e-11); FGFR1OP (Thyroid P = 8.0e-11); AL133458.1 (Brain - Cerebellum P=1.5e-7)	RNASET2	RNASET2	RNASET2, AL133458.1, FGFR1OP	-	Hypothyroidism and medication for hypothyroidism	Graves' disease	-
7	7p22.1	6418673	28	rs836489	T/G	1.23e-08	0.506648	-0.0480335	0.00843289	0.95 [0.94-0.97]	1.27e-08	Yes	RAC1	RAC1	-	RAC1 (Cells - Transformed fibroblasts P = 2.0e-17); DAGLB (Heart - Atrial Appendage 3.6e-12, Thyroid P = 1.2e-11, Whole blood P = 5.2e-9, skin - sun exposed 2.4e-10); FAM220A (Whole blood 2.5e-8, Esophagus - Mucosa P = 5.0e-8)	DAGLB	DAGLB, FAM220A	RAC1, DAGLB, FAM220A	-	Anthropometric measures	HDL cholesterol levels; Impedance of arm (left)	-
7	7p22.1	17628490	29	rs76128631	T/G	3.32e-10	0.213805	0.0637043	0.0101389	1.07 [1.04-1.09]	3.47e-10	SCC	AC017060.1	AHR	Chahal 2016 PMID: 27424798	-	-	-	-	-	-	Treatment/medication code: vascalpha 5mg m/r tablet	-
7	7p14.3	29132279	30	rs117744081	G/A	2.07e-19	0.032556	-0.235611	0.0261512	0.79 [0.75-0.83]	2.62e-19	Yes	CPVL	CPVL	-	CTB-113D17.1 (Thyroid P = 4.24e-7)	-	-	CTB-113D17.1	-	-	Vitiligo; Non-melanoma skin cancer	-
7	7p12.3	47445641	31	rs700755	G/A	3.6e-10	0.493214	-0.052615	0.0083907	0.95 [0.93-0.96]	3.76e-10	BCC	TNS3	TNS3	Chahal 2016 PMID: 27539887	TNS3 (Skin - not sun exposed P = 1.0e-7)	TNS3	-	-	-	-	Prostate cancer; Myeloid white cell count; Sum basophil neutrophil counts; Granulocyte count; Neutrophil count; Sum neutrophil eosinophil counts	-
7	7p12.2	50176163	32	rs10228836	G/A	1.7e-10	0.419805	-0.0544921	0.0085325	0.95 [0.93-0.96]	1.78e-10	Yes	AC020743.2	ZPBP	-	C7orf72 (Testis P = 7.18e-29)	-	-	C7orf72	-	-	Vitiligo	-
7	7q22.1	101418653	33	rs73183643	G/A	2.58e-19	0.749751	0.0889587	0.00990028	1.09 [1.07-1.11]	3.15e-19	BCC	CUX1	CUX1	Chahal 2016 PMID: 27539887	UPK3BL (Skin - not sun exposed P= 2.5e-6); ORAI2 (Adipose - Subcutaneous P = 2.6e-5)	UPK3BL	-	ORAI2	-	C44 Other malignant neoplasms of skin , Hair/balding pattern 4	BCC; C44 Other malignant neoplasms of skin; Hair/balding pattern: Pattern 4	-
7	7q32.3	130585492	34	rs157934	T/C	1.55e-20	0.694656	0.0854138	0.00919482	1.09 [1.07-1.11]	1.94e-20	BCC	MIR29A	KLF14	Stacey 2009 PMID: 19578363	-	-	-	-	-	-	Lymphocyte counts; BCC; Breast cancer; C44 Other malignant neoplasms of skin; Non-melanoma skin cancer; Esophageal squamous cell carcinoma; Lymphocyte percentage of white cells; Number of self-reported cancers; Prostate cancer; Cancer diagnosed by doctor	-
8	8q21.11	77483430	35	rs35251485	G/A	4.02e-35	0.936817	0.233514	0.0188845	1.26 [1.22-1.31]	9.18e-35	BCC	RP11-115I9.1	ZFHX4	Stacey 2015 PMID: 25855136, Chahal 2016 PMID: 27539887	-	-	-	-	-	C44 Other malignant neoplasms of skin	Non-melanoma skin cancer; BCC; C44 Other malignant neoplasms of skin	-
8	8q21.13	81391683	36	rs10102591	T/G	1.48e-22	0.200194	-0.105588	0.0108049	0.90 [0.88-0.92]	1.97e-22	BCC	Y_RNA	ZBTB10	Chahal 2016 PMID: 27539887	ZBTB10 (Brain - Frontal Cortex (BA9) P = 6.5e-6)	-	-	ZBTB10	-	Impedance of body and hypertension	Impedance of whole body; BCC; Late-onset myasthenia gravis; Impedance of arm (right); Vascular/heart problems diagnosed by doctor: None of the above; Systolic blood pressure: automated reading; Impedance of arm (left); Non-cancer illness code: self-reported: hypertension; Vascular/heart problems diagnosed by doctor: High blood pressure; Hypothyroidism	-
8	8q22.1	98367884	37	rs4735451	T/C	4.75e-09	0.729065	0.0559106	0.00954783	1.06 [1.04-1.08]	4.92e-09	Yes	U3	TSPYL5	-	-	-	-	-	-	-	Impedance of whole body; BCC; Late-onset myasthenia gravis; Vascular/heart problems diagnosed by doctor: None of the above; Systolic blood pressure: automated reading; Non-cancer illness code: self-reported: hypertension; Vascular/heart problems diagnosed by doctor: High blood pressure	-
8	8q22.2	101011348	38	rs2199333	T/C	6.47e-33	0.155045	-0.144366	0.0120806	0.87 [0.85-0.89]	1.24e-32	BCC	SNORD77	RGS22	Stacey 2014 PMID: 24403052	SPAG1 (Adipose - Visceral (Omentum) P =1.9e-5, Adipose - Subcutaneous P = 4.8e-5)	-	-	SPAG1	-	-	BCC; Non-melanoma skin cancer; Diagnoses - main ICD10: C44 Other malignant neoplasms of skin	-
8	8q24.12	120082971	39	rs13261635	T/C	1.43e-08	0.337026	-0.0512498	0.00903884	0.95 [0.93-0.97]	1.47e-08	Yes	RP11-278I4.2	COLEC10	-	MAL2 (Brain - Cerebellum P = 1.6e-15); NOV (Brain - Cerebellum P = 1.4e-7); COLEC10 (Lung P= 3.1e-7 and many more)	-	-	MAL2, NOV, COLEC10	-	Height	-	-
9	9p22.3	16529554	40	rs10962474	T/C	2.88e-18	0.054475	-0.171969	0.0197302	0.84 [0.81-0.88]	5.12e-16	BCC, SCC	RP11-183I6.2	BNC2	-	-	-		-	-	-	-	-
9	9p22.2	16800789	40	rs2026805	G/A	1.3e-16	0.241408	-0.082453	0.00996606	0.92 [0.90-0.94]	5.44e-15	BCC, SCC	RP11-335H2.2	BNC2	Chahal 2016 PMID: 27424798, Stacey 2014 PMID: 24403052, Stacey 2009 PMID: 19578363	-	-	-	-	-	-	Low tan response	-
9	9p22.2	16864521	40	rs2153271	T/C	4.85e-31	0.615052	0.100444	0.00866936	1.11 [1.09-1.12]	5.82e-31	BCC, SCC	BNC2	BNC2	Chahal 2016 PMID: 27424798, Stacey 2014 PMID: 24403052, Stacey 2009 PMID: 19578363	BNC2 (Whole blood P = 6.7e-7)	-	BNC2	-	-	Melanocytic naevi	Low tan response; Hair color; BCC; Diagnoses - main ICD10: D22 Melanocytic naevi; Freckling; High light scatter reticulocyte count; High light scatter reticulocyte percentage of red cells; SCC; Cutaneous squamous cell carcinoma	-
9	9p21.3	22054690	41	rs7874604	T/C	5.93e-27	0.522063	0.0923849	0.00859399	1.10 [1.08-1.12]	8.95e-27	BCC	CDKN2B-AS1	CDKN2A/B	Stacey 2009 PMID: 19578363	-	-	-	-	-	Coronary artery diseases, Eye diseases(glucoma)and use of medication for pain relief, constipation, heartburn: Aspirin	Glaucoma (primary open-angle); Eye problems/disorders: Glaucoma;Diagnoses - main ICD10: H40 Glaucoma; BCC; Diagnoses - main ICD10: C44 Other malignant neoplasms of skin	-
9	9q31.1	106858192	42	rs3739737	G/A	3.55e-08	0.549665	0.0465808	0.00845128	1.05 [1.03-1.07]	3.65e-08	Yes	SMC2	SMC2	-	SMC2 (Heart - Atrial Appendage P = 2.5e-52, most tissues inlcuding skin - not sun exposed P = 8.9e-17 and skin - sun exposed P = 3.4e-10 but not Whole blood); RP11-82L2.1 (Testis P = 9.6e-13, and others tissues but not skin or Whole blood)	-	SMC2	SMC2, RP11-82L2.1	-	-	Breast cancer; Pancreatic cancer	-
10	10p14	8962477	43	rs138501911	T/C	1.21e-43	0.117221	-0.192164	0.0138711	0.83 [0.80-0.85]	1.83e-43	BCC	RP11-428L9.1	GATA3	Stacey 2015 PMID: 25855136, Chahal 2016 PMID: 27539887	-	-	-	-	-	C44 Other malignant neoplasms of skin, BCC, Asthma, Eczema, Allergy	BCC; Non-melanoma skin cancer; Diagnoses - main ICD10: C44 Other malignant neoplasms of skin	-
10	10p14	10771564	44	rs12767525	T/C	5.49e-09	0.305257	0.052889	0.00906925	1.05 [1.04-1.07]	2.48e-09	Yes	RP1-186E20.1	CELF2	-	-	-	-	-	-	-	-	-
10	10q21.2	64402433	45	rs10995255	G/A	6.51e-11	0.63413	-0.056915	0.00871396	0.94 [0.93-0.96]	6.87e-11	Yes	ZNF365	ZNF365	-	ADO (Musculoskeletal P = 3.5e-5, Whole blood 3.2e-6, Testis P = 3.5e-5)	-	ADO	ADO	-	-	Chronic inflammatory diseases (ankylosing spondylitis, Crohn's disease, psoriasis, primary sclerosing cholangitis, ulcerative colitis) (pleiotropy); Eosinophil counts; Sum eosinophil basophil counts; Eosinophil percentage of white cells; Eosinophil percentage of granulocytes; Neutrophil percentage of granulocytes; Crohn's disease; Atopic dermatitis; Pediatric autoimmune diseases	-
11	11q13.1	64107735	46	rs663743	G/A	2.35e-09	0.658601	-0.0526602	0.00881821	0.95 [0.93-0.97]	1.54e-09	Yes	CCDC88B	CCDC88B	-	AP003774.1 (Strongest in Whole blood P = 1.4e-35, and multiple tissues but not skin); CCDC88B (Brain - Cerebellum P = 1.7e-17, multiple tissues inlcuding skin - sun exposed P = 1.4e-10, skin - not sun exposed P = 1.1e-5 but not Whole blood); PPP1R14B (Artery - Tibial P = 2.7e-20 and multiple tissues including skin - sun exposed 1.7e-8 but not Whole blood); PLCB3 (Esophagus - Mucosa P = 3.4e-8)	CCDC88B, PPP1R14B	AP003774.1	AP003774.1, CCDC88B, PPP1R14B, PLCB3	-	-	Sarcoidosis; Alopecia areata; Leprosy; Primary sclerosing cholangitis;Crohn's disease; Psoriasis vulgaris; Multiple sclerosis; Primary biliary cholangitis; Psoriasis; Vitiligo	-
11	11q13.1	65580638	47	rs12576996	T/G	3.77e-11	0.753573	0.0654859	0.00990268	1.07 [1.05-1.09]	2.53e-11	Yes	CFL1	OVOL1	-	BANF1 (Esophagus - Mucosa P = 1.70e-05, multiple tissues but not Whole blood or skin); CTSW (Thyroid P = 5.80e-07, multiple tissues including skin - not sun exposed P= 2.4e-5 but not Whole blood); EFEMP2 (Artery - Tibial P = 2.10e-08, Brain - Cerebellum P = 2.20E-006); EIF1AD (Strongest in skin - sun exposed P = 1.00e-08, Other tissues including skin - not sun exposed P = 5.60e-6 but not Whole bl…	CTSW, EIF1AD, KRT8P26, MAP3K11	MAP3K11	BANF1, CTSW, EFEMP2, EIF1AD, FIBP, KRT8P26, MAP3K11, NEAT1, OVOL1, SNX32	MAP3K11- CEP-1347 - Parkinson's disease	Asthma, Eczema, Allergy, Impedence of arm	-	No
11	11q14.3	89017961	48	rs1126809	G/A	9.38e-62	0.694544	-0.149005	0.0089859	0.86 [0.85-0.88]	8.17e-61	BCC, SCC	TYR	TYR	Chahal 2016 PMID: 27424798	-	-	-	-	-	C44 Other malignant neoplasms of skin, Melanoma, BCC, Cancer, Hearing difficulties	Low tan response; Vitiligo; Tanning; SCC; BCC; Vitiligo; Eye color; Melanoma; Cutaneous squamous cell carcinoma; Diagnoses - main ICD10: C44 Other malignant neoplasms of skin; Tanning; Number of self-reported cancers; Cancer code: self-reported: malignant melanoma; Non-melanoma skin cancer; Cancer diagnosed by doctor; Sunburns	-
12	12q13.13	52913517	49	rs638907	G/A	2.3e-23	0.727714	0.101462	0.0101876	1.11 [1.08-1.13]	1.25e-16	BCC, TWAS SCC	KRT5	KRT5	Stacey 2015 PMID: 25855136, Chahal 2016 PMID: 27539887	KRT6C (Skin - sun exposed P = 1.6e-18, skin - not sun exposed 3.1e-12); KRT5 (Adipose - Visceral (Omentum) P = 3e-5)	KRT6C	-	KRT5	-	Diagnoses - main ICD10: C44 Other malignant neoplasms of skin	-	-
12	12q13.13	52913668	49	rs11170164	T/C	2.01e-32	0.078342	0.17626	0.0148672	1.19 [1.16-1.23]	1.25e-25	BCC, TWAS SCC	KRT5	KRT5	Stacey 2015 PMID: 25855136, Chahal 2016 PMID: 27539887	-	-	-	-	-	C44 Other malignant neoplasms of skin, BCC	BCC; Non-melanoma skin cancer; Diagnoses - main ICD10: C44 Other malignant neoplasms of skin; Cancer code: self-reported: BCC	-
12	12q23.1	96379806	50	rs3213737	G/A	1.11e-08	0.422027	0.0485591	0.00849888	1.05 [1.03-1.07]	1.14e-08	Yes	HAL	HAL	-	HAL (Skin - sun exposed P = 1.1e-55); AMDHD1 (Muscle - Skeletal P = 6.7e-11, Esophagus - Gastroesophageal Junction P = 2.5e-8); RP11-256L6.3 (Skin - sun exposed P = 1.3e-7, and many more but not Whole blood)	HAL, RP11-256L6.3	-	AMDHD1, RP11-256L6.3	-	Ease of skin tanning	Vitamin D levels	-
13	13q13.1	32954561	51	rs7328654	G/A	5.82e-10	0.475065	0.0518385	0.00836763	1.05 [1.04-1.07]	6.08e-10	Yes	BRCA2	N4BP2L1	-	-	-	-	-	-	-	LDL cholesterol levels	-
13	13q32.2	100047504	52	rs9557210	G/A	3.37e-10	0.790859	0.06575	0.0104687	1.07 [1.05-1.09]	3.53e-10	BCC	CCR12P	GPR183	Nan 2011 PMID: 21700618	UBAC2 (Thyroid P= 2.15e-5)	-	-	UBAC2	-	-	Inflammatory bowel disease (IBD); Crohn's disease; Chronic inflammatory diseases (ankylosing spondylitis, Crohn's disease, psoriasis, primary sclerosing cholangitis, ulcerative colitis)	-
13	13q34	113533651	53	rs1765871	C/A	2.85e-08	0.452584	-0.0469609	0.00846047	0.95 [0.94-0.97]	2.93e-08	BCC	ATP11A	ATP11A	Chahal 2016 PMID: 27539887	-	-	-	-	-	-	Low tan response	-
14	14q24.3	75935908	54	rs77100309	G/A	1.65e-08	0.929516	-0.090412	0.0160158	0.91 [0.89-0.94]	1.7e-08	Yes	JDP2	JDP2	-	-	-	-	-	-	-	-	-
15	15q13.1	28410491	55	rs12916300	T/C	6.55e-14	0.781245	0.0829281	0.0110621	1.09 [1.06-1.11]	6.84e-17	BCC, SCC	HERC2	HERC2	Asgari 2016 PMID: 26829030, Chahal 2016 PMID: 27424798	HERC2 (Whole blood P = 2.35e-6)	-	HERC2	-	-	Realative age of appearance of secondary sexual characteristics in males	Eye color; Eye color traits; Low tan response; Hair color; Black vs. blond hair color; Black vs. red hair color; Perceived skin darkness; Relative age of first facial hair; Monobrow; Tanning; BCC; Diisocyanate-induced asthma; Relative age voice broke; Rosacea symptom severity; SCC; Vitiligo	-
16	16q24.3	89454991	56	rs117984432	T/C	4.66e-09	0.964284	-0.13083	0.0223297	0.88 [0.84-0.92]	6.88e-14	BCC, SCC	RP1-168P16.2	ANKRD11	Chahal 2016 PMID: 27424798	RPL13 (Thyroid P = 6.15e-5)	-	-	RPL13	-	-	-	-
16	16q24.3	89801952	56	rs11649196	G/A	5.25e-10	0.845365	-0.0746182	0.0120128	0.93 [0.91-0.95]	4.78e-37	BCC, SCC	ZNF276	FANCA	Chahal 2016 PMID: 27424798	SPIRE2 (Skin - sun exposed P = 2.3e-12, Esophagus - Mucosa P = 1.5e-7); DEF8 (Skin - not sun exposed P = 2.0e-13, Skin - sun exposed P = 1.0e-10, Thyroid P = 3.8e-9); TUBB3 (Esophagus - Mucosa P = 8.2e-12); ZNF276 (Nerve - Tibial P = 5.9e-11); MC1R (Skin - sun exposed P = 1.5e-9, Testis P = 1.7e-7, Esophagus - Mucosa P = 1.8e-7); FANCA (Whole blood P = 5 e-6); TCF25 (Esophagus - Mucosa P = 2e-5);…	SPIRE2, DEF8, MC1R, DBNDD1	FANC	SPIRE2, DEF8, TUBB3, ZNF276, MC1R, TCF25	TUBB3 -DOCETAXEL- Breast carcinoma, Squamous cell lung carcinoma, Prostate adenocarcinoma; VINORELBINE - Breast carcinoma; VINCRISTINE - Unspecified peripheral T-cell lymphoma, Acute lymphoblastic leukemia, Diffuse large B-cell lymphoma, Autoimmune thrombocytopenic purpura; ERIBULIN - Breast carcinoma; BRENTUXIMAB VEDOTIN - Lymphoma, Hodgkins lymphoma; PACLITAXEL- Breast carcinoma, Coronary arter…	-	-	No
16	16q24.3	89986117	56	rs1805007	T/C	9.5e-125	0.104182	0.302369	0.0127281	1.35 [1.32-1.39]	2.24e-165	BCC, SCC	MC1R	MC1R	Chahal 2016 PMID: 27424798	-	-	-	-	-	-	-	-
16	16q24.3	89986144	56	rs1805008	T/C	5.52e-42	0.088312	0.191972	0.01414	1.21 [1.18-1.25]	5.32e-82	BCC, SCC	MC1R	MC1R	Chahal 2016 PMID: 27424798	CDK10 (Muscle - Skeletal P = 1.1e-53, Multiple tissues including Whole blood P = 7.3e-46, Skin - sun exposed P = 9.1e-38 and, skin - not sun exposed P = 7.6e-34); VPS9D1 (Thyroid P = 5.1e-12, Esophagus - Mucosa P = 1.1e-10); RP11-368I7.4 (Liver P = 8.4e-9); FANCA (Whole blood P = 1.1e-12 , Pituitary 1.8e-7); CPNE7 (Skin - not sun exposed P = 5.6e-7); SPIRE2 (Lung P= 3.6e-7); DEF8 (Adipose - Subcu…	CDK10, CPNE7	CDK10, FANCA	CDK10, VPS9D1. RP11-368I7.4, FANCA, SPIRE2, DEF8	CDK10 - RONICICLIB- Small cell lung carcinoma, Neoplasm, Non-small cell lung carcinoma; AT-7519 - Mantle cell lymphoma, Chronic lymphocytic leukemia (CLL), Multiple myeloma, lymphoma, Neoplasm; PHA-793887 - Neoplasm; AZD-5438 - Neoplasm	Malignant melanoma, Comparative height size at age 10	Skin colour saturation; Monobrow; Cancer code: self-reported: malignant melanoma; Cancer code: self-reported: BCC; Diagnoses - main ICD10: C44 Other malignant neoplasms of skin; Arm predicted mass (left)	No
16	16q24.3	90032455	56	rs117204628	T/C	6.94e-22	0.034128	0.21065	0.0219096	1.23 [1.18-1.29]	2.24e-37	BCC, SCC	DEF8	CENPBD1	Chahal 2016 PMID: 27424798	-	-	-	-	-	-	-	-
17	17p13.1	7571752	57	rs78378222	T/G	4.46e-25	0.988186	-0.358623	0.0346697	0.70 [0.65-0.75]	5.83e-25	BCC	TP53	TP53	Stacey 2011 PMID: 21946351	-	-	-	-	-	Anthropometric measures , BMR, Impedance of body, BP, C44 Other malignant neoplasms of skin, Lung function tests , Uterine fibroids, Birth weight	Trunk fat-free mass; Trunk predicted mass; Glioma; Whole body water mass; Arm fat-free mass (left); BMR; Sitting height; Glioblastoma; Non-glioblastoma glioma; BCC; Impedance of whole body; Weight; Forced vital capacity (FVC); Pulse pressure; Diastolic blood pressure: automated reading; Comparative height size at age 10; Forced expiratory volume in 1-second (FEV1); Mean corpuscular hemoglobin; Hi…	-
19	19p13.3	1106845	58	rs2075710	T/C	1.68e-08	0.228752	0.0560178	0.00992934	1.06 [1.04-1.08]	1.73e-08	Yes	GPX4	GPX4	-	GPX4 (Cells - Transformed fibroblasts P = 5.2e-13, Artery - Tibial P = 4.0e-8, skin - not sun exposed P = 1.3e-7 and additional tissues but not Whole blood)	GPX4	-	GPX4	-	-	Inflammatory bowel disease; Chronic inflammatory diseases (ankylosing spondylitis; Crohn's disease; psoriasis; primary sclerosing cholangitis; ulcerative colitis); Crohn's disease	-
19	19p13.3	4837557	59	rs10424978	C/A	2.87e-12	0.39921	-0.0607855	0.00870387	0.94 [0.93-0.96]	3.09e-12	BCC	CTC-518P12.6	TICAM1	Chahal 2016 PMID: 27539887	TICAM1 (Thyroid P = 1.8e-7, Artery - Tibial P = 1.8e-6)	-	-	TICAM1	-	Hypothyrodism and medication for hypothyroidism	Treatment/medication code: levothyroxine sodium; Non-cancer illness code; self-reported: hypothyroidism/myxoedema; Vitiligo; BCC	-
20	20p13	2230336	60	rs6137442	T/C	6.67e-18	0.361945	0.0752041	0.0087239	1.08 [1.06-1.10]	4e-19	BCC	RP11-128M1.1	TGM3	Stacey 2015 PMID: 25855136, Chahal 2016 PMID: 27539887	TGM3 (Testis P = 1.2e-21, Skin - not sun exposed P = 1.1e-7)	TGM3	-	TGM3	-	-	-	-
20	20p13	2290333	60	rs214803	C/A	5.79e-66	0.179072	0.180241	0.0105068	1.20 [1.17-1.22]	8.47e-67	BCC	TGM3	TGM3	Stacey 2015 PMID: 25855136, Chahal 2016 PMID: 27539887	-	-	-	-	-	BCC,C44 Other malignant neoplasms of skin	BCC; Non-melanoma skin cancer; Cancer code; self-reported: BCC; Diagnoses - main ICD10: C44 Other malignant neoplasms of skin	-
20	20p13	2321363	60	rs214831	G/A	1.24e-12	0.608868	0.0620932	0.00874453	1.06 [1.05-1.08]	1.23e-10	BCC	TGM3	TGM3	Stacey 2015 PMID: 25855136, Chahal 2016 PMID: 27539887	-	-	-	-	-	-	-	-
20	20q11.22	32665748	61	rs6059655	G/A	5.44e-78	0.895326	-0.242357	0.0129638	0.78 [0.77-0.80]	1.36e-76	BCC, SCC	RALY	EIF2S2/ASIP	Asgari 2016 PMID: 26829030	ASIP (Skin - sun exposed P = 2.7e-17 , Skin - not sun exposed P = 9.7e-10); NCOA6 (Artery - tibial P = 1.2e-5); MAP1LC3A (Whole blood P = 7.7 e-6)	ASIP	MAP1LC3A	NCOA6	-	Anthropometric measures, BCC, C44 Other malignant neoplasms of skin, Cancers, Lung function tests, Anxiety	Low tan response; Hair color; BCC; Melanoma; SCC; Vitiligo; Non-melanoma skin cancer; Diagnoses - main ICD10: C44 Other malignant neoplasms of skin; Cancer code; self-reported: BCC; Cutaneous SCC; Impedance of arm (right); Skin colour saturation; Cancer code: self-reported: malignant melanoma; Number of self-reported cancers; Nervous feelings; Facial pigmentation	-
20	20q11.23	34726973	61	rs75653149	C/A	5.77e-32	0.911027	-0.169007	0.0143627	0.84 [0.82-0.87]	9.86e-32	BCC, SCC	EPB41L1	EPB41L1	-	RP4-614O4.12 (Adipose - Visceral (Omentum) P = 1.1e-4); NDRG3 (Skin - sun exposed P = 8.7e-5)	NDRG3	-	RP4-614O4.12	-	Trunk fat-free mass, Whole body water mass, Sitting height, BMR, Weight, Impedance of whole body	Impedance of whole body	-
20	20q13.13	49399007	62	rs62202837	T/C	2.23e-13	0.241815	-0.0739214	0.0100792	0.93 [0.91-0.95]	2.44e-13	Yes	BCAS4	BCAS4	-	-	-	-	-	-	C44 Other malignant neoplasms of skin	Diagnoses - main ICD10: C44 Other malignant neoplasms of skin	-
21	21q22.3	43086944	63	rs2776348	C/A	1.67e-19	0.34401	-0.0805886	0.00892149	0.92 [0.91-0.94]	2.04e-19	BCC	LINC00111	RIPK4	Chahal 2016 PMID: 27539887	-	-	-	-	-	-	BCC	-

## Sheet: Supplementary_Table_3
Supplementary Table 3: Complete results for independent SNPs reach genome-wide significance for fixed effect meta-analysis of BCC or SCC
SNP information									Overlapping KC locus identified by MTAG						Overlapping BCC or SCC locus identified by meta-analysis																	Locus annotation information
Order	CHR	Region	r2	Overlapping KC locus	NOVEL for BCC SCC?	Novel locus to BCC or SCC META relative to KC MTAG?	Locus BCC or SCC	KC SNP	BP	KC EA/NEA	MTAG KC BETA	MTAG KC SE	MTAG KC OR [95% CI]	MTAG KC GWAS P	Trait: BCC or SCC?	SNP: BCC or SCC	BP	METAL EA/NEA	EAF Metal	METAL BETA	METAL SE	METAL P Fixed	Meta direction	META ISQ	METAL Het P	METAL OR [95%CI]	Nearest gene	Nearest protein coding gene	Source published	Trait published	rsID used for annotation	eQTL results	eQTL Skin	eQTL Whole Blood	eQTL Other Tissue	Drug(s)	PheWAS summary	GWAS summary	Drugs Currently used for skin cancer?
1	1	1p36.13	0.999	1	BCC	No	1	rs730153	17749504	G/A	-0.137278	0.00858529	0.87 [0.86-0.89]	1.5e-57	BCC	rs7528427	17746273	T/C	0.34595	0.1524	0.0085	2.064e-71	+++	57.6	0.09453	1.16[1.15-1.18]	AC004824.1	RCC2	Stacey 2008 PMID: 18849993; Chahal 2016 PMID: 27539887	BCC	rs730153	PAD16 (Whole blood P = 5.45e -12); RCC2 (Esophagus - Mucosa P = 1.7e-8, brain cerebellum P = 1.1e-5)	-	PAD16	RCC2	-	BCC and C44 Other malignant neoplasms of skin	Non-melanoma skin cancer; Basal cell carcinoma; C44 Other malignant neoplasms of skin; Number of self-reported cancers	-
2	1	1p13.2	0.986763	3	Yes	No	2	rs6679677	114303808	C/A	0.09236	0.0141403	1.10 [1.07-1.13]	6.5e-11	BCC	rs2476601	114377568	A/G	0.08283	-0.1101	0.0144	2.377e-14	---	46.1	0.1563	0.90[0.87-0.92]	PHTF1	PHTF1	-	-	rs6679677	-	-	-	-	-	Autoimmune diseases - (Rheumatoid arthritis, Insulin-dependent diabetes mellitus); Hyper/hypothyroidism; Long-standing illness; medications for cholesterol, blood pressure and diabetes	Rheumatoid arthritis; Rheumatoid arthritis (ACPA-positive); hypothyroidism/myxoedema; Type 1 diabetes (T1D); Systemic lupus erythematosus (SLE); Juvenile idiopathic arthritis (JIA) (oligoarticular or rheumatoid factor-negative polyarticular); White blood cell count (WBC count); Lymphocyte counts; Autoimmune thyroid diseases (Graves disease or Hashimoto's thyroiditis); Vitiligo; Crohn's disease; O…	-
3	1	1q21.3	0.801649	4	TWAS SCC	No	3	rs144984465	150636991	G/A	-0.120052	0.0160705	0.89 [0.86-0.92]	8e-14	BCC	rs41271951	150737220	A/G	0.931953	-0.1142	0.0148	1.321e-14	---	13.8	0.3135	0.89[0.86-0.92]	GOLPH3L	GOLPH3L	TWAS Ionnaidis 2018 PMID: 30323283	TWAS SCC (skin sun-exp)	rs144984465	CTSS (Majority of tissues inlcuding skin - sun exposed P = 1.2e-14, Whole blood 4.4e-5); SEMA6C (Majority of tissues inlcuding skin - not sun exposed P =1.3e-11 but not whole blood); RPRD2 (skin - sun exposed P = 1.4e-7 and Esophagus - Muscularis P = 2.3e-7); ANXA9 (Sun Exposed (Lower leg) P = 1.7e-5, Testis P = 5e-6); ECM1 (Sun Exposed (Lower leg) P =1.5e-5); BNIPL (skin - not sun exposed P = 9.…	CTSS, SEMA6C, RPRD2, ANXA9, ECM1, BINPL	CTSS	CTSS, SEMA6C, RPRD2, ANXA9, SV2A	SV2A - LEVETIRACETAM - Epilepsy, Seizures, Alcohol dependence, Parkinson's disease, Tourette syndrome, Central nervous system cancer, Multiple sclerosis, Sub arachnoid hemorrhage (SAH), Alcohol withdrawal, Panic disorder, Essential tremor, Movement disorder	Blood protein levels; Schizophrenia	Blood protein levels; Schizophrenia	No
4	1	1q21.3	1	5	Yes	No	4	rs1870940	154984363	G/A	-0.0611491	0.00940353	0.94 [0.92-0.96]	7.88e-11	BCC	rs1870940	154984363	A/G	0.247783	0.0589	0.0094	3.316e-10	+++	0	0.4832	1.06[1.04-1.08]	ZBTB7B	ZBTB7B	-	-	rs1870940	ZBTB7B (Esophagus - Muscularis P = 1.8e-15, skin - sun exposed P = 3.8e-12, plus other tissues); ADAM15 (skin - sun exposed P = 3.2e-11, Esophagus - Mucosa P = 3.7e-9); DCST2 (Thyroid P = 1.7e-8, and multiple brain tissues e.g. Brain - Cerebellar Hemisphere P = 2.7e-7); RP11-307C12.11 (Testis P = 5.6 e-6)	ZBTB7B, ADAM15	-	ZBTB7B, ADAM15, DCST2, RP11-307C12.11	-	Anthropometric measures; BMI; BMR	Impedance of leg (right); Leg fat-free mass (right); Whole body water mass; Basal metabolic rate (BMR); Hip circumference; Weight; Birth weight; Waist-to-hip ratio adjusted for body mass index; Birth length	-
5	1	1q42.13	1	6	BCC	No	5	rs12070203	228994388	T/C	0.159028	0.00951164	1.17 [1.15-1.19]	9.48e-63	BCC	rs12070203	228994388	T/C	0.260025	0.1664	0.0093	7.596e-72	+++	91	1.547e-05	1.18[1.16-1.20]	RP4-799G3.2	RHOU	Stacey 2008 PMID: 18849993; Chahal 2016 PMID: 27539887	BCC	rs12070203	RP4-799G3.2 (Testis P = 2.31e-9)	-	-	RP4-799G3.2	-	BCC and C44 Other malignant neoplasms of skin	Non-melanoma skin cancer; Diagnoses - main ICD10: C44 Other malignant neoplasms of skin; Cancer code; self-reported: BCC	-
6	1	1q43	1	7	Yes	No	6	rs4149909	242023898	G/A	0.145384	0.0243471	1.16 [1.10-1.21]	2.35e-09	BCC	rs4149909	242023898	A/G	0.974376	-0.1413	0.0247	1.113e-08	---	0	0.5855	0.87[0.82-0.92]	EXO1	EXO1	-	-	rs4149909	-	-	-	-	-	-	-	-
7	2	2p25.2	1	8	Yes	No	7	rs62112661	5684786	C/A	-0.0467886	0.00854719	0.95 [0.94-0.97]	4.4e-08	BCC	rs62112661	5684786	A/C	0.493117	0.0469	0.0084	2.621e-08	+++	46.3	0.1551	1.05[1.03-1.06]	AC107057.1	SOX11	-	-	rs62112661	-	-	-	-	-	-	-	-
8	2	2p25.1	1	9	Yes	No	8	rs79522206	7704860	G/A	-0.212873	0.0261913	0.81 [0.77-0.85]	4.38e-16	BCC	rs79522206	7704860	A/G	0.029504	0.2155	0.0253	1.645e-17	+++	68.5	0.0418	1.24[1.19-1.29]	RNU6ATAC37P,	RNF144A	-	-	rs79522206	-	-	-	-	-	-	Non-melanoma skin cancer	-
9	2	2p25.1	-	-	Yes	1	9	-	-	-	-	-	-	-	BCC	rs12466910	11526716	A/G	0.438389	-0.0469	0.0085	2.97e-08	---	0	0.9506	0.95[0.94-0.97]	AC099344.3,	ROCK2	-	-	rs12466910	LINC00570 (Testis P = 1.2e-22)	-	-	LINC00570	-	-	-	-
10	2	2p24.3	1	10	BCC, SCC	No	10	rs6739779	16481189	T/C	-0.130025	0.0143661	0.88 [0.85-0.90]	1.42e-19	BCC	rs6739779	16481189	T/C	0.111503	-0.1419	0.0141	7.139e-24	---	84.6	0.0015	0.87[0.84-0.90]	AC010745.4	FAM49A	Stacey 2015 PMID: 25855136; Chahal 2016 PMID:27424798	BCC, SCC	-	-	-	-	-	-	-	BCC	-
11	2	2p22.2	1	12	Yes	No	11	rs1800440	38298139	T/C	0.0755929	0.010923	1.08 [1.06-1.10]	4.5e-12	BCC	rs1800440	38298139	T/C	0.82433	0.0794	0.0109	2.728e-13	+++	50.8	0.131	1.08[1.06-1.10]	CYP1B1	CYP1B1	-	-	rs1800440	-	-	-	-	-	-	-	-
12	2	2p11.2	1	13	Yes	No	12	rs6707137	88554351	G/A	0.174701	0.0181357	1.19 [1.15-1.23]	5.8e-22	BCC	rs6707137	88554351	A/G	0.057761	-0.1817	0.0187	2.993e-22	---	70.9	0.032	0.83[0.80-0.87]	RNY4P15	THNSL2	-	-	rs6707137	-	-	-	-	-	-	-	-
13	2	2q24.2	-	-	Yes	2	13	-	-	-	-	-	-	-	BCC	rs7563677	161356717	C/G	0.892408	-0.0712	0.013	4.581e-08	---	0	0.6094	0.93[0.91-0.96]	RBMS1	RBMS1	-	-	rs7563677	ITGB6 (Nerve - Tibial P = 5e-6, Adipose P = 7.3e-6)	-	-	ITGB6	INTETUMUMAB - Prostate adenocarcinoma; ABITUZUMAB - Metastatic colorectal cancer; STX-100 - Idiopathic pulmonary fibrosis, Melanoma	-	-	Yes
14	2	2q33.1	1	14	BCC, TWAS SCC	No	14	rs6743068	202153920	G/A	-0.13624	0.00930431	0.87 [0.86-0.89]	1.5e-48	BCC	rs6714430	202153684	T/C	0.280751	-0.1422	0.0091	5.421e-55	---	79.3	0.008	0.87[0.85-0.89]	ALS2CR12	CASP8	Stacey 2015 PMID: 25855136, Chahal 2016 PMID: 27539887, Ionnaidis 2018 PMID: 30323283	BCC, TWAS SCC (skin, non-sun-exp), TWAS SCC (skin, sun-exp)	rs6743068	CASP8 (Adipose - Subcutaneous P = 2.4e-44, Skin - sun exposed P = 2.4e-44, Whole blood P = 7.1e-23 and many more tissues); ALS2CR12 (Thyroid P = 2.4e-27, Skin - sun exposed P = 6.7e-11 and multiple other tissues but not Whole blood), BZW1 (Spleen P = 2.80e-06) ; CASP10 (Esophagus - Mucosa P = 2.8e-09, Skin - not sun exposed 8.10e-06); PPIL3 (Pancreas P = 2.0e-05)	CASP8, ALS2CR12, CASP10	CASP8	CASP8, ALS2CR12, BZW1, CASP10, PPIL3	CASP8 - NIVOCASAN Non-alcoholic steatohepatitis, Infection; EMRICASAN - Cirrhosis of liver, Diabetes mellitus, Non-alcoholic steatohepatitis, Hepatitis, Alcoholic liver disease; CASP10 - EMRICASAN	BCC; C44 Other malignant neoplasms of skin; Cancer	Lymphocyte counts; BCC; Breast cancer; Diagnoses - main ICD10: C44 Other malignant neoplasms of skin; Non-melanoma skin cancer; Esophageal squamous cell carcinoma; Lymphocyte percentage of white cells; Cancer diagnosed by doctor; Number of self-reported cancers; Prostate cancer	-
15	2	2q33.2	1	15	Yes	No	15	rs231779	204734487	T/C	-0.0670854	0.00866332	0.94 [0.92-0.95]	9.66e-15	BCC	rs231726	204740866	T/C	0.328934	-0.073	0.009	3.388e-16	---	0	0.4919	0.93[0.91-0.95]	CTLA4	CTLA4	-	-	rs231779	CTLA4 (Testis P = 2.14e-7)	-	-	CTLA4	CTLA4 - IPILIMUMAB - Metastatic melanoma, Melanoma, Neoplasm, Lung carcinoma, Renal cell carcinoma, Cutaneous melanoma, Non-small cell lung carcinoma, Prostate carcinoma, Ocular Melanoma ,Lung carcinoma, Esophageal carcinoma, Head and neck malignant neoplasia, Glioblastoma multiforme, Colorectal carcinoma, Pancreatic carcinoma; TREMELIMUMAB - Head and neck squamous cell carcinoma, Renal cell carc…	hyper/hypothyroidism; Medication for thyroid disorders	Alopecia areata; Graves' disease; Treatment/medication code: thyroxine product; Myasthenia gravis; Vitiligo	Yes
16	3	3p13	0.819118	16	BCC, SCC	No	16	rs11707890	71503479	T/G	-0.103045	0.00843701	0.90 [0.89-0.92]	2.64e-34	BCC	rs35540156	71522178	A/G	0.535387	-0.1062	0.0083	1.774e-37	---	34.4	0.2177	0.90[0.88-0.92]	FOXP1	FOXP1	Asgari 2016 PMID: 26829030. Chahal 2016 PMID: 27539887	SCC, BCC	rs11707890	FOXP1-IT1 (Testis P = 8.0e-8)	-	-	FOXP1-IT1	-	Education; Socio-Economic status(SES); Lung function tests; Alcohol intake	Vitiligo; Forced vital capacity (FVC); Alcohol intake frequency; Non-melanoma skin cancer; Intelligence (MTAG); Diagnoses - main ICD10: J33Nasal polyp; Cognitive ability (MTAG); Pain type(s) experienced in last month: Headache; Qualifications: None of the above; Diagnoses - main ICD10: C44 Other malignant neoplasms of skin; Autism spectrum disorder or schizophrenia; Cancer code: self-reported: BC…	-
17	3	3q12.1	1	17	Yes	No	17	rs7620634	98447140	G/A	0.054762	0.00972901	1.06 [1.04-1.08]	1.82e-08	BCC	rs7620634	98447140	A/G	0.265691	-0.0554	0.0096	8.731e-09	---	50.1	0.1347	0.95[0.93-0.96]	ST3GAL6	ST3GAL6	-	-	rs7620634	ST3GAL6 (Artery - Tibial P = 5.3e-10, Mutliple other tissues not skin or WB); ST3GAL6-AS1 (Heart - Left Ventricle P = 5.1e-9, Skin - sun exposed P = 4.1e-5, Other tissues not WB); DCBLD2 (Skin - not sun exposed P = 2.4e -5); PDLIM1P4 (Thyroid P = 8.8e -5)	ST3GAL6-AS1, DCBLD2		ST3GAL6, ST3GAL6-AS1, PDLIM1P4	-	-	-	-
18	3	3q28	0.986264	18	BCC, SCC	No	18	rs1915930	188100256	T/G	-0.080434	0.00843682	0.92 [0.91-0.94]	1.52e-21	SCC	rs11707807	188088261	A/G	0.565938	-0.0984	0.0148	3.116e-11	---	23.8	0.269	0.91[0.88-0.94]	LPP	LPP	Chahal 2016 PMID: 27539887. Asgari 2016 PMID: 26829030	-	rs11707807	-	-	-	-	-	hypothyroidism/myxoedema; Asthma; Eczema; Allergy	Celiac disease; Non-cancer illness code: self-reported: hypothyroidism/myxoedema; Vitiligo; Treatment/medication code: levothyroxine sodium; Non-cancer illness code; self-reported: asthma; Blood clot, DVT, bronchitis, emphysema, asthma, rhinitis, eczema, allergy diagnosed by doctor: Asthma; Allergic disease (asthma; hay fever or eczema); BCC; Allergic sensitization; Itch intensity from mosquito b…	-
19	3	3q28	0.987071	18	BCC, SCC	No	18	rs1915930	188100256	T/G	-0.080434	0.00843682	0.92 [0.91-0.94]	1.52e-21	BCC	rs11719821	188088318	T/C	0.566215	-0.0792	0.0083	1.813e-21	---	58.9	0.0875	0.92[0.91-0.94]	LPP	LPP	Chahal 2016 PMID: 27539887. Asgari 2016 PMID: 26829030	BCC	rs1915930	-	-	-	-	-	Hypothyroidism/myxoedema; Asthma; Eczema; Allergy	Celiac disease; Non-cancer illness code: self-reported: hypothyroidism/myxoedema; Vitiligo; Treatment/medication code: levothyroxine sodium; Non-cancer illness code; self-reported: asthma; Blood clot, DVT, bronchitis, emphysema, asthma, rhinitis, eczema, allergy diagnosed by doctor: Asthma; Allergic disease (asthma; hay fever or eczema); BCC; Allergic sensitization; Itch intensity from mosquito b…	-
20	5	5p15.33	1	19	BCC	No	19	rs421284	1325590	T/C	0.120654	0.00847888	1.13 [1.11-1.15]	5.97e-46	BCC	rs421284	1325590	T/C	0.548799	0.1327	0.0084	7.91e-56	+++	26.8	0.2552	1.14[1.13-1.16]	TERT/CLPTM1	TERT/CLPTM1	Chahal 2016 PMID: 27539887; Rafnar 2009 PMID: 19151717	BCC	rs421284	TERT(Esophagial mucosa P = 4.97e-9), CLPTM1L (Skin - sun exposed P = 1.9e-7)	CLPTM1L		TERT	TERT - IMETELSTAT - Multiple myeloma, Myelodysplastic syndrome, Polycythemia vera, Non-small cell lung carcinoma, Essential thrombocythemia; IMETELSTAT SODIUM - Breast carcinoma, Neoplasm, Multiple myeloma, Lung carcinoma	BCC; C44 Other malignant neoplasms of skin; Hyperplasia of prostate; Enlarged prostate; Lung cancer	Lung cancer; Pancreatic cancer; Melanoma; Ever had prostate specific antigen (PSA) test; Diagnoses - main ICD10: L72 Follicular cysts of skin and subcutaneous tissue	No
21	5	5p13.2	1	20	BCC,SCC	No	20	rs35407	33946571	G/A	0.499299	0.0354751	1.65 [1.54-1.77]	5.44e-45	SCC	rs35407	33946571	A/G	0.100246	-0.5372	0.0603	4.938e-19	---	74.6	0.0195	0.58[0.47-0.70]	SLC45A2	SLC45A2	Chahal 2016 PMID: 27424798	SCC, BCC	rs35407	-	-	-	-	-	-	Low tan response; Hair color; Monobrow; SCC; BCC; Melanoma; Black vs. blond hair color; cutaneous squamous cell carcinoma; Eye color; Rosacea symptom severity; Tanning; Skin colour saturation; Skin aging (microtopography measurement)	-
22	5	5p13.2	0.78	20	BCC,SCC	No	20	rs35407	33946571	G/A	0.499299	0.0354751	1.65 [1.54-1.77]	5.44e-45	BCC	rs16891982	33951693	C/G	0.121635	-0.4422	0.0329	3.652e-41	---	92.2	2.738e-06	0.64[0.58-0.71]	SLC45A2	SLC45A2	Chahal 2016 PMID: 27424798	SCC, BCC	-	-	-	-	-	-	-	Low tan response; Hair color; Monobrow; SCC; BCC; Melanoma; Black vs. blond hair color; cutaneous squamous cell carcinoma; Eye color; Rosacea symptom severity; Tanning; Skin colour saturation; Skin aging (microtopography measurement)	-
23	5	5p12	-	-	Yes	3	21	-	-	-	-	-	-	-	BCC	rs11741260	44412065	A/G	0.141084	0.0694	0.0113	8.74e-10	+++	25.1	0.263	1.07[1.05-1.09]	FGF10	FGF10	-	-	rs11741260	-	-	-	-	-	-	-	-
24	5	5q13.1	-	-	Yes	4	22	-	-	-	-	-	-	-	BCC	rs42905	67751221	A/C	0.449415	0.0463	0.0083	2.816e-08	+++	18.1	0.2949	1.05[1.03-1.06]	CTC-537E7.3	PIK3R1	-	-	rs42905	-	-	-	-	-	-	-	-
25	5	5q32	0.980349	21	Yes	No	23	rs17110447	149192846	G/A	-0.0572669	0.00950071	0.94 [0.93-0.96]	1.66e-09	BCC	rs109077	149196682	T/G	0.679104	0.0551	0.0093	3.135e-09	+++	0	0.6667	1.06[1.04-1.07]	PPARGC1B	PPARGC1B			rs17110447	-	-	-	-	-	-	Low tan response; Vitiligo; Tanning	-
26	6	6p25.3	1	22	BCC, SCC	No	24	rs12203592	396321	T/C	0.368123	0.00990395	1.45 [1.42-1.47]	2.14e-302	BCC	rs12203592	396321	T/C	0.130659	0.3461	0.0099	5.68e-270	+++	98.6	1.679e-31	1.41[1.39-1.43]	IRF4	IRF4	Chahal 2016 PMID: 27424798	SCC, BCC	rs12203592	IRF4 (Lung P = 9.1e-9, Whole blood P = 1.5e-7, Spleen P = 8.9e-7, Esophagus - Mucosa P = 1.3e-6, Skin - sun exposed P = 1.3 e-5)	IRF4	IRF4	IRF4	-	Skin cancer; Pigmentation phenotypes; Vitiligo (autoimmune disorders); Progressive supranuclear palsy	Low tan response; BCC; Black vs. blond hair color; Cutaneous squamous cell carcinoma; Hair color; SCC; Freckling; Male-pattern baldness; Black vs. red hair color; Facial pigmentation; Tanning; Rosacea symptom severity; Eye color; Progressive supranuclear palsy; Non-melanoma skin cancer; Hair greying; Skin aging (microtopography measurement); Male-pattern baldness; Monobrow; Vitiligo; Skin colour …	-
27	6	6p25.3	1	22	BCC, SCC	No	24	rs12203592	396321	T/C	0.368123	0.00990395	1.45 [1.42-1.47]	2.14e-302	SCC	rs12203592	396321	T/C	0.130659	0.4834	0.0174	1.23e-169	+++	98	4.722e-22	1.62[1.59-1.66]	IRF4	IRF4	Chahal 2016 PMID: 27424798	SCC, BCC	rs12203592	IRF4 (Lung P = 9.1e-9, Whole blood P = 1.5e-7, Spleen P = 8.9e-7, Esophagus - Mucosa P = 1.3e-6, Skin - sun exposed P = 1.3 e-5)	IRF4	IRF4	IRF4	-	Skin cancer; Pigmentation phenotypes; Vitiligo(autoimmune disorders); Progressive supranuclear palsy	Low tan response; BCC; Black vs. blond hair color; Cutaneous squamous cell carcinoma; Hair color; SCC; Freckling; Male-pattern baldness; Black vs. red hair color; Facial pigmentation; Tanning; Rosacea symptom severity; Eye color; Progressive supranuclear palsy; Non-melanoma skin cancer; Hair greying; Skin aging (microtopography measurement); Male-pattern baldness; Monobrow; Vitiligo; Skin colour …	-
28	6	6p25.1	1	23	Yes	No	25	rs1246946	4979956	T/C	-0.0648942	0.0082994	0.94 [0.92-0.95]	5.32e-15	BCC	rs1246946	4979956	T/C	0.402125	-0.0859	0.0081	5.364e-26	-++	99.2	3.653e-57	0.92[0.90-0.93]	RP11-428J1.2	RPP40	-	-	rs1246946	RPP40 (Muscle - Skeletal P =2.9e-18); RP11-428J1.4 (Testis P = 3.6e-8); RP11-428J1.5 (Testis P = 9.4e-7)	-	-	RPP40, RP11-428J1.4, RP11-428J1.5	-	-	-	-
29	6	6p25.1	1	23	Yes	No	25	rs1246946	4979956	T/C	-0.0648942	0.0082994	0.94 [0.92-0.95]	5.32e-15	SCC	rs1246946	4979956	T/C	0.402125	-0.1081	0.0142	2.254e-14	-++	95.5	2.034e-10	0.90[0.87-0.93]	RP11-428J1.2	RPP40	-	-	rs1246946	RPP40 (Muscle - Skeletal P = 2.9e-18); RP11-428J1.4 (Testis P = 3.6e-8); RP11-428J1.5 (Testis P = 9.4e-7)			RPP40, RP11-428J1.4, RP11-428J1.5	-	-	-	-
30	6	6p22.3	-	-	Yes	5	26	-	-	-	-	-	-	-	SCC	rs9383064	15535321	C/G	0.264767	0.0944	0.0166	1.288e-08	+++	0	0.8636	1.10[1.07-1.13]	DTNBP1	DTNBP1	-	-	rs9383064	DTNBP1 (Muscleskeletal P = 9.62e-6)	-	-	DTNBP1 - muscleskeletal 9.62e-6	-	-	-	-
31	6	6p22.3	1	24	BCC	No	27	rs55775505	22057566	T/C	0.0744072	0.00913775	1.08 [1.06-1.10]	3.86e-16	BCC	rs55775505	22057566	T/C	0.296982	0.0821	0.009	5.142e-20	+++	44.1	0.1674	1.09[1.07-1.10]	RN7SKP240	PRL	Chahal 2016 PMID: 27539887	BCC	rs55775505	RN7SKP240 (Ovary P = 7.8e-7)	-	-	RN7SKP240	-	Lung function tests; Blood pressure	Forced vital capacity (FVC): Best measure; Forced expiratory volume in 1-second (FEV1); Peak expiratory flow (PEF); Systolic blood pressure; automated reading	-
32	6	6p21.32	0.17	25	BCC, SCC	No	28	rs9271611 (rs113067973)	32591609	G/A	0.0840622	0.0086408	1.09 [1.07-1.11]	2.28e-22	BCC	rs34694416 (rs114763519)	32584371	T/C	0.116415	0.1271	0.0129	7.628e-23	+++	0	0.7426	1.14[1.11-1.16]	HLA-DQA1	HLA-DQA1	-	-	-		-	-	-	-	-	-	-
33	6	6p21.32	0.32	25	BCC, SCC	No	28	rs9271611 (rs113067973)	32591609	G/A	0.0840622	0.0086408	1.09 [1.07-1.11]	2.28e-22	SCC	rs35324266 (rs114160314)	32593244	T/C	0.041654	0.1303	0.0222	4.268e-09	+++	55.3	0.1069	1.14[1.10-1.18]	HLA-DQA1	HLA-DQA1	-	-	-		-	-	-	-	-	-	-
34	6	6q15	0.978186	26	Yes	No	29	rs72928038	90976768	G/A	0.106694	0.0114567	1.11 [1.09-1.14]	1.24e-20	BCC	rs6908626	91005743	T/G	0.156006	-0.1054	0.0115	7.041e-20	---	79.7	0.0072	0.90[0.88-0.92]	BACH2	BACH2	-	-	rs72928038	-	-	-		-	C44 Other malignant neoplasms of skin; Asthma; T1D; Hypothyroidism/myxoedema; Eczema; Allergy	Non-cancer illness code: self-reported: hypothyroidism/myxoedema; Treatment/medication code: levothyroxine sodium; Multiple sclerosis; Vitiligo; Type 1 diabetes (T1D); Lymphocyte counts; Doctor diagnosed asthma; Chronic inflammatory diseases (ankylosing spondylitis, Crohn's disease, psoriasis, primary sclerosing cholangitis, ulcerative colitis) (pleiotropy); Started insulin within one year diagno…	-
35	6	6q25.1	-	-	Yes	6	30	-	-	-	-	-	-	-	BCC	rs12205199	150353556	A/C	0.431398	0.0477	0.0084	1.133e-08	+++	0	0.8221	1.05[1.03-1.07]	RAET1M	RAET1L	-	-	rs12205199	-	-	-	-	-	Alopecia areata	Alopecia areata	-
36	6	6q27	0.53	27	BCC	No	31	rs204295	167500562	T/C	0.0675602	0.00840886	1.07 [1.05-1.09]	9.4e-16	BCC	rs4710154	167394634	A/T	0.638759	-0.0748	0.0089	3.019e-17	---	0	0.9592	0.93[0.91-0.95]	CCR6	CCR6	-	-	rs204295	RNASET2 (Esophagus - Mucosa P = 3.3e-18, Skin - sun exposed P = 7.5e-17, Whole blood P = 1.2e-11); FGFR1OP (Thyroid P = 8.0e-11); AL133458.1 (Brain - Cerebellum P = 1.5e-7)	RNASET2	RNASET2	RNASET2, AL133458.1, FGFR1OP	-	Hypothyroidism and medication for hypothyroidism	Graves' disease	-
37	7	7p22.1	0.980119	29	SCC	No	32	rs76128631	17628490	T/G	0.0637043	0.0101389	1.07 [1.04-1.09]	3.32e-10	BCC	rs17137933	17632764	T/C	0.189051	0.0644	0.0101	2.068e-10	+++	52.2	0.1234	1.07[1.05-1.09]	AC017060.1	AHR	Chahal 2016 PMID: 27424798	SCC	rs76128631	-	-	-		-	-	Treatment/medication code: vascalpha 5mg m/r tablet	-
38	7	7p14.3	1	30	Yes	No	33	rs117744081	29132279	G/A	-0.235611	0.0261512	0.79 [0.75-0.83]	2.07e-19	BCC	rs117744081	29132279	A/G	0.972159	0.2508	0.0276	1.068e-19	+++	73.9	0.0216	1.29[1.23-1.34]	CPVL	CPVL	-	-	rs117744081	CTB-113D17.1 (Thyroid P = 4.24e-7)	-	-	CTB-113D17.1	-	-	Vitiligo; Non-melanoma skin cancer	-
39	7	7p12.3	1	31	BCC	No	34	rs700755	47445641	G/A	-0.052615	0.0083907	0.95 [0.93-0.96]	3.6e-10	BCC	rs700755	47445641	A/G	0.505759	0.0573	0.0083	5.572e-12	+++	0	0.9251	1.06[1.04-1.08]	TNS3	TNS3	Chahal 2016 PMID: 27539887	BCC	rs700755	TNS3 (Skin - not sun exposed P = 1.0e-7)	TNS3	-		-	-	Prostate cancer; Myeloid white cell count; Sum basophil neutrophil counts; Granulocyte count; Sum neutrophil eosinophil counts; Neutrophil count	-
40	7	7p12.2	1	32	Yes	No	35	rs10228836	50176163	G/A	-0.0544921	0.0085325	0.95 [0.93-0.96]	1.7e-10	BCC	rs10228836	50176163	A/G	0.558916	0.0558	0.0085	4.257e-11	+++	0	0.9502	1.06[1.04-1.07]	AC020743.2,	ZPBP	-	-	rs10228836	C7orf72 (Testis P = 7.18e-29)	-	-	C7orf72	-	-	Vitiligo ( P = 2.00e-7)	-
41	7	7q22.1	1	33	BCC	No	36	rs73183643	101418653	G/A	0.0889587	0.00990028	1.09 [1.07-1.11]	2.58e-19	BCC	rs73183643	101418653	A/G	0.229858	-0.1022	0.01	9.717e-25	---	0	0.4899	0.90[0.88-0.92]	CUX1	CUX1	Chahal 2016 PMID: 27539887	BCC	rs73183643	UPK3BL (Skin - not sun exposed P = 2.5e-6); ORAI2 (Adipose - Subcutaneous P = 2.6e-5)	UPK3BL	-	ORAI2	-	C44 Other malignant neoplasms of skin; Hair/balding pattern 4	BCC; Diagnoses - main ICD10: C44 Other malignant neoplasms of skin; Hair/balding pattern: Pattern 4	-
42	7	7q32.3	0.988701	34	BCC	No	37	rs157934	130585492	T/C	0.0854138	0.00919482	1.09 [1.07-1.11]	1.55e-20	BCC	rs125124	130584684	C/G	0.703573	0.0948	0.0093	1.278e-24	+++	77.7	0.0113	1.10[1.08-1.12]	MIR29A	KLF14	Stacey 2009 PMID: 19578363	BCC	rs157934	-	-	-	-	-	-	BCC; Non-melanoma skin cancer	-
43	8	8q21.11	1	35	BCC	No	38	rs35251485	77483430	G/A	0.233514	0.0188845	1.26 [1.22-1.31]	4.02e-35	BCC	rs35251485	77483430	A/G	0.067062	-0.2513	0.0191	2.349e-39	---	75.3	0.0175	0.78[0.74-0.82]	RP11-115I9.1	ZFHX4	Stacey 2015 PMID: 25855136, Chahal 2016 PMID: 27539887	BCC	rs35251485	-	-	-	-	-	C44 Other malignant neoplasms of skin	Non-melanoma skin cancer; BCC; Diagnoses - main ICD10: C44 Other malignant neoplasms of skin	-
44	8	8q21.13	1	36	BCC	No	39	rs10102591	81391683	T/G	-0.105588	0.0108049	0.90 [0.88-0.92]	1.48e-22	BCC	rs10102591	81391683	T/G	0.227656	-0.11	0.0106	3.546e-25	---	0	0.5327	0.90[0.88-0.92]	Y_RNA	ZBTB10	Chahal 2016 PMID: 27539887	BCC	rs10102591	ZBTB10 (Brain - Frontal Cortex (BA9) P = 6.5e-6)	-	-	ZBTB10	-	Impedance of body and hypertension	Impedance of whole body; BCC; Late-onset myasthenia gravis; Vascular/heart problems diagnosed by doctor: None of the above; Systolic blood pressure; automated reading; Non-cancer illness code: self-reported: hypertension; Vascular/heart problems diagnosed by doctor: High blood pressure	-
45	8	8q22.1	0.951012	37	Yes	No	40	rs4735451	98367884	T/C	0.0559106	0.00954783	1.06 [1.04-1.08]	4.75e-09	BCC	rs7833199	98367001	T/C	0.309932	-0.0562	0.0094	1.947e-09	---	0	0.7285	0.95[0.93-0.96]	U3	TSPYL5	-	-	rs4735451	-	-	-	-	-	-	-	-
46	8	8q22.2	1	38	BCC	No	41	rs2199333	101011348	T/C	-0.144366	0.0120806	0.87 [0.85-0.89]	6.47e-33	BCC	rs2199333	101011348	T/C	0.165075	-0.1547	0.012	6.075e-38	---	29.2	0.2434	0.86[0.83-0.88]	SNORD77	RGS22	Stacey 2014 PMID: 24403052	BCC	rs2199333	SPAG1 (Adipose - Visceral (Omentum) P = 1.9e-5, Adipose - Subcutaneous P = 4.8e-5)	-	-	SPAG1	-	-	BCC; Non-melanoma skin cancer; Diagnoses - main ICD10: C44 Other malignant neoplasms of skin	-
47	8	8q23.3	-	-	Yes	7	42	-	-	-	-	-	-	-	BCC	rs2721936	116632819	A/T	0.415491	0.0503	0.0084	2.063e-09	+++	25.8	0.2598	1.05[1.04-1.07]	TRPS1	TRPS1	-	-	rs2721936	-	-	-	-	-	Anthropometric measures, BMR	Monocyte percentage of white cells; Low tan response, Monocyte count; Sitting height; Granulocyte percentage of myeloid white cells; Standing height; HDL cholesterol levels; Trunk fat-free mass; BMR; HDL cholesterol; Hematocrit; Red blood cell count; Hair/balding pattern: Pattern 4; HDL cholesterol; Waist circumference; Hip circumference; Whole body fat mass; Comparative height size at age 10	-
48	8	8q24.12	1	39	Yes	No	43	rs13261635	120082971	T/C	-0.0512498	0.00903884	0.95 [0.93-0.97]	1.43e-08	BCC	rs13261635	120082971	T/C	0.312843	-0.0589	0.0091	7.859e-11	---	0	0.4792	0.94[0.92-0.96]	RP11-278I4.2	COLEC10	-	-	rs13261635	MAL2 (Brain - Cerebellum P = 1.6e-15); NOV (Brain - Cerebellum P = 1.4e-7); COLEC10 (Lung P = 3.1e-7 and many more)	-	-	MAL2, NOV, COLEC10	-	Height	-	-
49	9	9p24.3	-	-	Yes	8	44	-	-	-	-	-	-	-	BCC	rs9408674	681645	A/G	0.458546	0.0501	0.0084	2.88e-09	+++	0	0.9575	1.05[1.03-1.07]	RP11-130C19.3	KANK1	-	-	rs9408674	KANK1 (Muscle - Skeletal P = 7.1e-6)	-	-	KANK1	-	-	-	-
50	9	9p22.2	0.937709	40	BCC, SCC	No	45	rs2153271	16864521	T/C	0.100444	0.00866936	1.11 [1.09-1.12]	4.85e-31	BCC	rs10810657	16884586	A/T	0.443101	0.0919	0.0087	3.518e-26	+++	31.1	0.2342	1.10[1.08-1.11]	BNC2	BNC2	Chahal 2016 PMID: 27424798, Stacey 2014 PMID: 24403052, Stacey 2009 PMID: 19578363	SCC, BCC	rs2153271	BNC2 (Whole blood P = 6.7e-7)	-	BNC2	-	-	Melanocytic naevi	Low tan response; Hair color; BCC; Diagnoses - main ICD10: D22 Melanocytic naevi; Freckling; High light scatter reticulocyte count; High light scatter reticulocyte percentage of red cells; SCC; Cutaneous squamous cell carcinoma	-
51	9	9p22.2	0.94	40	BCC, SCC	No	45	rs2153271	16864521	T/C	0.100444	0.00866936	1.11 [1.09-1.12]	4.85e-31	SCC	rs10810657	16884586	A/T	0.443101	0.12	0.0154	7.708e-15	+++	68.5	0.0416	1.13[1.10-1.16]	BNC2	BNC2	Chahal 2016 PMID: 27424798	SCC, BCC	rs10810657	BNC2 (Whole blood P = 1.01e-6)	-	BNC2	-	-	Melanocytic naevi	Low tan response; Hair color; BCC; Diagnoses - main ICD10: D22 Melanocytic naevi; Freckling; High light scatter reticulocyte count; High light scatter reticulocyte percentage of red cells; SCC; Cutaneous squamous cell carcinoma	-
52	9	9p22.1	-	-	Yes	9	46	-	-	-	-	-	-	-	BCC	rs60269255	19059865	C/G	0.125485	0.0672	0.012	1.941e-08	+++	0	0.6185	1.07[1.05-1.09]	SCARNA8,	HAUS6	-	-	rs60269255	HAUS6 (Brain - Cerebellum P = 4.3e-6)	-	-	HAUS6	-	-	-	-
53	9	9p21.3	1	41	BCC	No	47	rs7874604	22054690	T/C	0.0923849	0.00859399	1.10 [1.08-1.12]	5.93e-27	BCC	rs7874604	22054690	T/C	0.484863	0.1083	0.0086	3.99e-36	+++	0	0.492	1.11[1.10-1.13]	CDKN2B-AS1	CDKN2A/B	Stacey 2009 PMID: 19578363	BCC	rs7874604	-	-	-	-	-	Coronary artery diseases; Eye diseases (glucoma) and use of medication for pain relief; constipation; heartburn: Aspirin	Glaucoma (primary open-angle); Eye problems/disorders: Glaucoma;Diagnoses - main ICD10: H40 Glaucoma; BCC; Diagnoses - main ICD10: C44 Other malignant neoplasms of skin	-
54	9	9q31.1	1	42	Yes	No	48	rs3739737	106858192	G/A	0.0465808	0.00845128	1.05 [1.03-1.07]	3.55e-08	BCC	rs7859034	106865692	T/G	0.563089	0.0592	0.0091	9.324e-11	+++	0	0.6611	1.06[1.04-1.08]	SMC2	SMC2	-	-	-		-	-	-	-	-	Breast cancer; Pancreatic cancer	-
55	9	9q34.3	-	-	SCC	Yes - SCC	49	-	-	-	-	-	-	-	SCC	rs13301660	139340802	T/C	0.263751	0.104	0.0163	1.581e-10	+++	0	0.777	1.11[1.08-1.14]	SEC16A	SEC16A	Chahal 2016 PMID: 27424798	SCC	rs13301660	SEC16A (Whole blood P = 2.3e-24, Pancreas P = 1.6e-19, Stomach P = 1.3e-7); INPP5E (Thyroid P = 1.1e-31, Testis P = 1.4e-11, Brain - Caudate (basal ganglia) P = 7.3e-8, Skin - sun exposed P = 7.6e-6); SDCCAG3 (Pancreas P = 4.4e-9, Thyroid P = 4.8e-9, Testis P = 1.9e-8, Whole blood P = 2.5e-8); PMPCA (Lung P = 4.9e-7); CARD9 (Whole blood P= 1.8e-10); GPSM1 (Brain - Cerebellar Hemisphere P = 9.4e-8…	SEC16A, DNLZ	SEC16A,SDCCAG3	SEC16A, SDCCAG3, PMPCA, GPSM1, DNLZ	-	Standing height;Trunk fat-free mass		-
56	10	10p14	1	43	BCC	No	50	rs138501911	8962477	T/C	-0.192164	0.0138711	0.83 [0.80-0.85]	1.21e-43	BCC	rs138501911	8962477	T/C	0.112273	-0.2196	0.0141	9.819e-55	---	82.5	0.0033	0.80[0.78-0.83]	RP11-428L9.1	GATA3	Stacey 2015 PMID: 25855136, Chahal 2016 PMID: 27539887	BCC	rs138501911	-	-	-	-	-	C44 Other malignant neoplasms of skin; BCC; Asthma; Eczema; Allergy	BCC; Non-melanoma skin cancer; Diagnoses - main ICD10: C44 Other malignant neoplasms of skin;	-
57	10	10p13	-	-	Yes	10	51	-	-	-	-	-	-	-	BCC	rs1887004	13740917	T/C	0.64886	-0.0538	0.0087	6.646e-10	---	0	0.7508	0.95[0.93-0.96]	AL157392.1	RP11-295P9.3	-	-	rs1887004	-	-	-	-	-	-	-	-
58	10	10q21.2	1	45	Yes	No	52	rs10995255	64402433	G/A	-0.056915	0.00871396	0.94 [0.93-0.96]	6.51e-11	BCC	rs10995255	64402433	A/G	0.359747	0.0601	0.0087	3.692e-12	+++	0	0.687	1.06[1.04-1.08]	ZNF365	ZNF365	-	-	rs10995255	ADO (Musculoskeletal P = 3.5e-5, Whole blood P = 3.2e-6, Testis P = 3.5e-4)	-	ADO	ADO	-	-	Chronic inflammatory diseases (ankylosing spondylitis,Crohn's disease, psoriasis, primary sclerosing cholangitis,ulcerative colitis) (pleiotropy); Eosinophil counts; Sum eosinophil basophil counts; Eosinophil percentage of white cells; Eosinophil percentage of granulocytes; Neutrophil percentage of granulocytes; Crohn's disease; Atopic dermatitis; Pediatric autoimmune diseases	-
59	10	10q24.33	-	-	BCC	Yes - BCC	53	-	-	-	-	-	-	-	BCC	rs9419958	105675946	T/C	0.155005	0.0744	0.012	5.255e-10	++-	57.8	0.0937	1.08[1.05-1.10]	OBFC1	OBFC1	-	-	rs9419958	OBFC1 (Esophagus - Mucosa P = 7.4e-11, Heart - Atrial Appendage P = 1.2e-7, Colon - Transverse P = 4.4e-7, Cells - Transformed fibroblasts P = 2.7e-6, Skin - sun exposed P = 6.6e-6, Esophagus - Muscularis P = 8e-6, Lung P = 4.9e-5); SLK (Artery - Tibial P = 3.7e-5); RP11-541N10.3 (Adipose - Subcutaneous P = 4.3e-5)	OBFC1	-	OBFC1, SL, RP11-541N10.3	-	Height	-	-
60	11	11q13.1	1	46	Yes	No	54	rs663743	64107735	G/A	-0.0526602	0.00881821	0.95 [0.93-0.97]	2.35e-09	BCC	rs663743	64107735	A/G	0.321697	0.0553	0.0087	2.657e-10	+++	20.1	0.2859	1.06[1.04-1.07]	CCDC88B	CCDC88B	-	-	rs663743	AP003774.1 (Strongest in Whole blood 1.4e-35, and multiple tissues but not skin); CCDC88B (Brain - Cerebellum P = 1.7e-17, Multiple tissues inlcuding skin - sun exposed P = 1.4e-10, skin - not sun exposed P = 1.1e-5 but not Whole blood); PPP1R14B (Artery - Tibial P = 2.7e-20 and multiple tissues including skin - sun exposed P = 1.7e-8 but not Whole blood); PLCB3 (Esophagus - Mucosa P = 3.4e-8).	CCDC88B, PPP1R14B	AP003774.1	AP003774.1, CCDC88B, PPP1R14B, PLCB3	-	-	Sarcoidosis; Alopecia areata; Leprosy; Primary sclerosing cholangitis; Crohn's disease; Psoriasis vulgaris; Multiple sclerosis; Primary biliary cholangitis; Psoriasis; Vitiligo	-
61	11	11q13.1	0.282201	47	Yes	No	55	rs12576996	65580638	T/G	0.0654859	0.00990268	1.07 [1.05-1.09]	3.77e-11	BCC	rs10896064	65641033	C/G	0.536849	-0.0613	0.0083	1.92e-13	---	0	0.8658	0.94[0.92-0.96]	CFL1	OVOL1	-	-	rs12576996	BANF1 (Esophagus - Mucosa P = 1.7e-5, multiple tissues but not Whole blood or skin); CTSW (Thyroid P = 5.8e-07, Multiple tissues including skin - not sun exposed P = 2.4e-5 but not Whole blood); EFEMP2 (Artery - Tibial P = 2.10e-08, Brain - Cerebellum P = 2.2e-6); EIF1AD (strongest in skin - sun exposed P = 1.0e-8, other tissues including skin - not sun exposed P = 5.6e-6 but not Whole blood); FI…	CTSW, EIF1AD, KRT8P26, MAP3K11	MAP3K11	BANF1, CTSW, EFEMP2, EIF1AD, FIBP, KRT8P26, MAP3K11, NEAT1, OVOL1, SNX32	MAP3K11- CEP-1347 - Parkinson's disease	Asthma; Eczema; Allergy; Impedence of arm	-	-
62	11	11q14.3	1	48	BCC, SCC	No	56	rs1126809	89017961	G/A	-0.149005	0.0089859	0.86 [0.85-0.88]	9.38e-62	BCC	rs1126809	89017961	A/G	0.242824	0.1342	0.0089	7.484e-51	+++	91.4	9.056e-06	1.14[1.13-1.16]	TYR	TYR	Chahal 2016 PMID: 27424798	SCC	rs1126809	-	-	-	-	-	C44 Other malignant neoplasms of skin; melanoma; BCC; cancer; hearing difficulties	Low tan response; Vitiligo; Tanning; SCC; BCC; Vitiligo; Eye color; Melanoma; Cutaneous squamous cell carcinoma; Diagnoses - main ICD10: C44 Other malignant neoplasms of skin; Tanning; Number of self-reported cancers; Cancer code: self-reported: malignant melanoma; Non-melanoma skin cancer; Eye color; Cancer diagnosed by doctor; Sunburns	-
63	11	11q14.3	1	48	BCC, SCC	No	56	rs1126809	89017961	G/A	-0.149005	0.0089859	0.86 [0.85-0.88]	9.38e-62	SCC	rs1126809	89017961	A/G	0.242824	0.159	0.0159	2.057e-23	+++	88.3	0.0002	1.17[1.14-1.20]	TYR	TYR	Chahal 2016 PMID: 27424798	SCC	rs1126809	-	-	-	-	-	C44 Other malignant neoplasms of skin; melanoma; BCC; cancer; hearing difficulties	Low tan response; Vitiligo; Tanning; SCC; BCC; Vitiligo; Eye color; Melanoma; Cutaneous squamous cell carcinoma; Diagnoses - main ICD10: C44 Other malignant neoplasms of skin; Tanning; Number of self-reported cancers; Cancer code: self-reported: malignant melanoma; Non-melanoma skin cancer; Eye color; Cancer diagnosed by doctor; Sunburns	-
64	12	12q13.13	1	49	BCC, TWAS SCC	No	57	rs11170164	52913668	T/C	0.17626	0.0148672	1.19 [1.16-1.23]	2.01e-32	BCC	rs11170164	52913668	T/C	0.067077	0.1791	0.0146	2.198e-34	+++	47.2	0.1505	1.20[1.17-1.22]	KRT5	KRT5	Stacey 2015 PMID: 25855136, Chahal 2016 PMID: 27539887	-	rs11170164	-	-	-	-	-	C44 Other malignant neoplasms of skin; BCC	BCC; Non-melanoma skin cancer; Diagnoses - main ICD10: C44 Other malignant neoplasms of skin; Cancer code; self-reported: BCC	-
65	13	13q13.1	0.982433	51	Yes	No	58	rs7328654	32954561	G/A	0.0518385	0.00836763	1.05 [1.04-1.07]	5.82e-10	SCC	rs1460816	32928408	A/G	0.520804	-0.0898	0.0148	1.152e-09	---	0	0.448	0.91[0.89-0.94]	BRCA2	BRCA2	-	-	rs1460816	-	-	-	-	-	-	LDL cholesterol levels	-
66	13	13q13.1	1	51	Yes	No	58	rs7328654	32954561	G/A	0.0518385	0.00836763	1.05 [1.04-1.07]	5.82e-10	BCC	rs7328654	32954561	A/G	0.515414	-0.0497	0.0083	2.088e-09	---	0	0.9302	0.95[0.94-0.97]	BRCA2	N4BP2L1	-	-	rs7328654	-	-	-	-	-	-	LDL cholesterol levels	-
67	13	13q32.2	0.920688	52	BCC	No	59	rs9557210	100047504	G/A	0.06575	0.0104687	1.07 [1.05-1.09]	3.37e-10	BCC	rs1927729	99955798	A/G	0.795627	0.0581	0.0103	1.433e-08	+++	0	0.5424	1.06[1.04-1.08]	CCR12P	GPR183	Nan 2011 PMID: 21700618	BCC	rs9557210	UBAC2 (Thyroid P = 2.15e-5)		-	UBAC2	-	-	Inflammatory bowel disease (IBD); Crohn's disease; Chronic inflammatory diseases (ankylosing spondylitis, Crohn's disease, psoriasis, primary sclerosing cholangitis, ulcerative colitis) (pleiotropy)	-
68	13	13q34	1	53	BCC	No	60	rs1765871	113533651	C/A	-0.0469609	0.00846047	0.95 [0.94-0.97]	2.85e-08	BCC	rs1765871	113533651	A/C	0.533893	0.0504	0.0084	1.828e-09	+++	77.5	0.01167	1.05[1.04-1.07]	ATP11A	ATP11A	Chahal 2016 PMID: 27539887	BCC	rs1765871	-	-	-	-	-	-	Low tan response	-
69	14	14q24.3	0.979708	54	Yes	No	61	rs77100309	75935908	G/A	-0.090412	0.0160158	0.91 [0.89-0.94]	1.65e-08	BCC	rs55818536	75937200	C/G	0.057607	0.1004	0.0162	5.189e-10	+++	37.5	0.2019	1.11[1.07-1.14]	JDP2	JDP2	-	-	rs77100309	-	-	-	-	-	-	-	-
70	15	15q13.1	0.11	55	BCC, SCC	No	62	rs12916300	28410491	T/C	0.0829281	0.0110621	1.09 [1.06-1.11]	6.55e-14	SCC	rs1800407	28230318	T/C	0.069048	0.1949	0.0257	3.665e-14	+++	66.3	0.0514	1.22[1.16-1.27]	RPL5P32	OCA2	Asgari 2016 PMID: 26829030, Chahal 2016 PMID: 27424798	-	rs1800407	-	-	-	-	-	Relative age of appearance of secondary sexual characteristics in males	Eye color; Eye color traits; Low tan response; Hair color; Black vs. blond hair color; Black vs. red hair color; Perceived skin darkness; Relative age of first facial hair; Monobrow; Tanning; BCC; Diisocyanate-induced asthma; Relative age voice broke; Rosacea symptom severity; SCC; Vitiligo	-
71	15	15q13.1	1	55	BCC, SCC	No	62	rs12916300	28410491	T/C	0.0829281	0.0110621	1.09 [1.06-1.11]	6.55e-14	BCC	rs12916300	28410491	T/C	0.674684	0.0869	0.0107	4.011e-16	+++	85.6	0.001	1.09[1.07-1.11]	HERC2	HERC2	Asgari 2016 PMID: 26829030, Chahal 2016 PMID: 27424798	SCC	rs12916300	HERC2 (Whole blood P = 2.35e-6)		HERC2	-	-	Relative age of appearance ofsecondary sexual characteristics in males	Eye color; Eye color traits; Low tan response; Hair color; Black vs. blond hair color; Black vs. red hair color; Perceived skin darkness; Relative age of first facial hair; Monobrow; Tanning; BCC; Diisocyanate-induced asthma; Relative age voice broke; Rosacea symptom severity; SCC; Vitiligo	-
72	15	15q25.1	-	-	Yes	11	63	-	-	-	-	-	-	-	BCC	rs2289702	79237293	T/C	0.109994	0.0821	0.0138	2.565e-09	+++	44.7	0.1638	1.09[1.06-1.11]	CTSH	CTSH	-	-	rs2289702	CTSH (Thyroid P = 7.2e-40, Artery - Tibial P = 3.9e-27, Whole blood P = 5.9e-26, Adipose - Subcutaneous P = 6.5e-23, Heart - Atrial Appendage P = 2.2e-22, Lung P = 7.2e-21, Esophagus - Muscularis P = 1.0e-19, Skin - sun exposed P = 2.0e-11, Skin - not sun exposed P = 2.7e-6 and many more)	CTSH	CTSH	CTSH	-	Lung cancer, Type 1 diabetes	Type 1 diabetes, Narcolepsy	-
73	16	16q24.3	1	56	BCC, SCC	No	64	rs1805007	89986117	T/C	0.302369	0.0127281	1.35 [1.32-1.39]	9.5e-125	BCC	rs1805007	89986117	T/C	0.063459	0.2906	0.013	5.96e-110	+++	96.5	4.054e-13	1.34[1.31-1.36]	MC1R	MC1R	Chahal 2016 PMID: 27424798	SCC	rs1805007	-	-	-	-	-	-	-	-
74	16	16q24.3	1	56	BCC, SCC	No	64	rs1805007	89986117	T/C	0.302369	0.0127281	1.35 [1.32-1.39]	9.5e-125	SCC	rs1805007	89986117	T/C	0.063459	0.3693	0.0234	5.416e-56	+++	94.9	3.375e-09	1.45[1.40-1.49]	TUBB3	TUBB3	Chahal 2016 PMID: 27424798	SCC	rs1805007	-	-	-	-	-	-	-	-
75	17	17p13.1	1	57	BCC	No	65	rs78378222	7571752	T/G	-0.358623	0.0346697	0.70 [0.65-0.75]	4.46e-25	BCC	rs78378222	7571752	T/G	0.989175	-0.4047	0.0339	6.237e-33	---	21.6	0.2795	0.67[0.60-0.73]	TP53	TP53	Stacey 2011 PMID: 21946351	BCC	rs78378222	-	-	-	-	-	Anthropometric measures ; BMR; Impedance of body; Blood presure; C44 Other malignant neoplasms of skin; Lung function tests; Uterine fibroids; Birth weight	Trunk fat-free mass; Trunk predicted mass; Glioma; Whole body water mass; Arm fat-free mass (left); BMR; Sitting height; Glioblastoma; Non-glioblastoma glioma; BCC; Impedance of whole body; Weight; Forced vital capacity (FVC); Pulse pressure; Diastolic blood pressure: automated reading; Comparative height size at age 10; Forced expiratory volume in 1-second (FEV1); Mean corpuscular hemoglobin; Hi…	-
76	19	19p13.3	0.978813	58	Yes	No	66	rs2075710	1106845	T/C	0.0560178	0.00992934	1.06 [1.04-1.08]	1.68e-08	BCC	rs8178977	1106477	C/G	0.247321	0.0578	0.0097	2.894e-09	++-	0	0.3755	1.06[1.04-1.08]	GPX4	GPX4	-	-	rs2075710	GPX4 Cells - Transformed fibroblasts P = 5.2e-13, Artery - Tibial P = 4.0e-8, Skin - not sun exposed P = 1.3e-7 and additional tissues but not Whole blood.	GPX4	-	GPX4	-	-	Crohn's disease; Inflammatory bowel disease; Chronic inflammatory diseases (ankylosing spondylitis; Crohn's disease; psoriasis; primary sclerosing cholangitis; ulcerative colitis) (pleiotropy); Crohn's disease	-
77	19	19p13.3	1	59	BCC	No	67	rs10424978	4837557	C/A	-0.0607855	0.00870387	0.94 [0.93-0.96]	2.87e-12	BCC	rs10424978	4837557	A/C	0.608962	0.0661	0.0086	1.824e-14	+++	0	0.3917	1.07[1.05-1.09]	CTC-518P12.6	TICAM1	Chahal 2016 PMID: 27539887	BCC	rs10424978	TICAM1 (Thyroid P = 1.8e-7, Artery - Tibial P = 1.8e-6)	-	-	TICAM1	-	Hypothyrodism and medication for hypothyroidism	Treatment/medication code: levothyroxine sodium; Non-cancer illness code; self-reported: hypothyroidism/myxoedema;Vitiligo; BCC	-
78	19	19q13.33	-	-	Yes	12	68	-	-	-	-	-	-	-	BCC	rs7508601	50151686	A/T	0.390283	-0.0476	0.0086	3.231e-08	---	42.7	0.1748	0.95[0.94-0.97]	SCAF1	SCAF1	-	-	rs7508601	-	-	-	-	-	Hypothyroidism/myxoedema, Vitiligo	-	-
79	20	20p13	1	60	BCC	No	69	rs214803	2290333	C/A	0.180241	0.0105068	1.20 [1.17-1.22]	5.79e-66	BCC	rs214803	2290333	A/C	0.8164	-0.1958	0.0103	3.492e-81	---	0	0.3891	0.82[0.80-0.84]	TGM3	TGM3	Stacey 2015 PMID: 25855136, Chahal 2016 PMID: 27539887	BCC	rs214803	-	-	-	-	-	BCC; C44 Other malignant neoplasms of skin	BCC; Non-melanoma skin cancer; Cancer code; self-reported: BCC; Diagnoses - main ICD10: C44 Other malignant neoplasms of skin	-
80	20	20q11.22	0.954488	61	BCC, SCC	No	70	rs6059655	32665748	G/A	-0.242357	0.0129638	0.78 [0.77-0.80]	5.44e-78	SCC	rs62209647	32505658	C/G	0.059286	0.2779	0.0245	8.591e-30	+++	81.1	0.0051	1.32[1.27-1.37]	TPM3P2	RALY	Asgari 2016 PMID: 26829030	SCC	rs62209647	ASIP (Skin - sun exposed P = 2.6e-17, Skin - not sun exposed P = 1.3e-9, Nerve - Tibial P = 3.6e-5); NCOA6 (Artery - Tibial P = 1.2e-5, Esophagus - Muscularis P = 2.1e-5); MAP1LC3A (Whole blood P = 7.7e-6)	ASIP	MAP1LC3A	ASIP, NCOA6	-	Anthropometric measures; BCC; C44 Other malignant neoplasms of skin; Cancers; Lung function tests; Anxiety; Malignant melanoma	Low tan response; Hair color; BCC; Melanoma; SCC; Vitiligo; Non-melanoma skin cancer; Diagnoses - main ICD10: C44 Other malignant neoplasms of skin; Cancer code; self-reported: BCC; Cutaneous squamous cell carcinoma; Impedance of arm (right); Skin colour saturation; Cancer code; self-reported: malignant melanoma; Number of self-reported cancers; Nervous feelings; Facial pigmentation	-
81	20	20q11.22	1	61	BCC, SCC	No	70	rs6059655	32665748	G/A	-0.242357	0.0129638	0.78 [0.77-0.80]	5.44e-78	BCC	rs6059655	32665748	A/G	0.060964	0.2372	0.0134	2.839e-70	+++	92.7	1.19e-06	1.27[1.24-1.29]	RALY	EIF2S2/ASIP	Asgari 2016 PMID: 26829030	SCC	rs6059655	ASIP (Skin - sun exposed P = 2.7e-17 , Skin - not sun exposed P = 9.7e-10); NCOA6 (Artery - Tibial P = 1.2e-5); MAP1LC3A (Whole blood P = 7.7 e-6)	ASIP	MAP1LC3A	NCOA6	-	Anthropometric measures; BCC; C44 Other malignant neoplasms of skin; Cancers; Lung function tests; Anxiety; Malignant melanoma	Low tan response; Hair color; BCC; Melanoma; SCC; Vitiligo; Non-melanoma skin cancer; Diagnoses - main ICD10: C44 Other malignant neoplasms of skin; Cancer code; self-reported: BCC;Cutaneous squamous cell carcinoma; Impedance of arm (right); Skin colour saturation; Cancer code; self-reported: malignant melanoma; Number of self-reported cancers; Nervous feelings; Facial pigmentation	-
82	20	20q12	-	-	Yes	13	71	-	-	-	-	-	-	-	BCC	rs209901	37746454	T/G	0.308731	-0.0502	0.0091	2.843e-08	---	11.4	0.3236	0.95[0.93-0.97]	DHX35	DHX35	-	-	rs209901	-	-	-		-	-	-	-
83	20	20q13.13	1	62	Yes	No	72	rs62202837	49399007	T/C	-0.0739214	0.0100792	0.93 [0.91-0.95]	2.23e-13	BCC	rs62202837	49399007	T/C	0.230443	-0.085	0.0102	5.44e-17	---	50.4	0.1332	0.92[0.90-0.94]	BCAS4	BCAS4	-	-	rs62202837	-	-	-	-	-	C44 Other malignant neoplasms of skin	Diagnoses: main ICD10: C44 Other malignant neoplasms of skin	-
84	21	21q22.3	0.885739	63	BCC	No	73	rs2776348	43086944	C/A	-0.0805886	0.00892149	0.92 [0.91-0.94]	1.67e-19	BCC	rs2776353	43089017	A/T	0.678026	0.0971	0.0091	1.591e-26	+++	0	0.5106	1.10[1.08-1.12]	LINC00111	RIPK4	Chahal 2016 PMID: 27539887	BCC	rs2776348	-	-	-	-	-	-	BCC	-

## Sheet: Supplementary_Table_4
Supplementary Table 4: FastBAT gene-based analysis of KC GWAS meta-analysis
Gene-based test name and position								Overlapping KC locus identified by MTAG			Overlapping BCC or SCC locus identified by meta-analysis			Overlapping region comparison			Locus annotation information
Novel Locus	Gene	Chr	Start	End	TopSNP	TopSNP P	Gene-based P	Locus	SNP	BP	Locus	SNP	BP	LD r2 with overlapping SNP	Single SNP locus within 1 Mb?	LD r2 between nearby gene peak SNPs and KC, BCC, or SCC locus SNPs	GWAS Summary	eQTL	eQTL Skin	eQTL Whole Blood	eQTL Other Tissue	Phewas	Drug(s)	Drugs Currently used for skin cancer?
No	TUFT1	1	151512780	151556059	rs12723898	1.94e-05	3.42e-07	4	rs144984465	150636991	-	-	-	0.01	Yes	-	-	-	-	-	-	-	-	-
No	TRIM17	1	228595635	228604583	rs115831438	1.77e-05	2.2e-08	6	rs12070203	228994388	-	-	-	0.01	Yes	rs4436391 rs10916317 r2 0.31; other pairs < 0.01	-	GUK1(Prostate P = 3.4e-6)	-	-	GUK1	-	-	-
No	HIST3H3	1	228612545	228613026	rs10916317	1.78e-05	2e-07	6	rs12070203	228994388	-	-	-	0.04	Yes	rs4436391 rs10916317 r2 0.31; other pairs < 0.01	-	OBSCN (Transformed fibroblasts P = 2.4e-11, Esophagus - Mucosa P = 5.2e-5); C1orf145 (Transformed fibroblasts P=1.8e-8); IBA57 (Muscle - Skeletal P=2.4e-5 (not in skin and Whole blood)	-	-	OBSCN, C1orf145, IBA57	-	-	-
No	HIST3H2A	1	228645064	228645560	rs4436391	2.82e-06	2.41e-07	6	rs12070203	228994388	-	-	-	0.07	Yes	rs4436391 rs10916317 r2 0.31; other pairs < 0.01	-	-		-	-	-	-	-
1	GRHL1	2	10091791	10142412	rs6730919	2.67e-07	2.5e-07	-	-	-	9	rs12466910	11526716	0.0002	No	-	-	GRHL1(Skin - sun exposed P = 3.4e-17, Skin - not sun exposed P = 3.9e-8 (not in Whole blood))	GRHL1	-	-	-	-	-
1	ASXL2	2	25962252	26101312	rs10439496	1.56e-06	9.19e-07	-	-	-	-	-	-	-	No	-	-	PTGES3P2 (Brain - Cerebellar Hemisphere P = 2.1e-5, Heart - Atrial Appendage P = 3.7e-5 (not in skin and Whole blood))	-	-	PTGES3P2	Impedance of arm (right)	-	-
No	NDUFB3	2	201936461	201950473	rs11689284	1.16e-06	4.41e-07	14	rs6743068	202153920	-	-	-	0.03	Yes	rs141891287 rs11689284 r2 = 0.99	-	-	-	-	-	-	-	-
No	CFLAR-AS1	2	202005011	202022515	rs141891287	1.47e-06	8.32e-07	14	rs6743068	202153920	-	-	-	0.025	Yes	rs141891287 rs11689284 r2 = 0.99	-	-	-	-	-	-	-	-
2	SENP7	3	101043032	101232085	rs79781120	7.17e-07	1.87e-06	-	-	-	17	rs7620634	98447140	0.0001	No		-	IMPG2 (Esophagus musculairis P=3.3e-5 (not in skin and Whole blood)	-	-	IMPG2	-	-	-
No	PRR3	6	30524485	30532473	rs732229	1.66e-05	5.62e-07	25	rs9271611	32591609	-	-	-	0.02	Yes	-	Graves' disease	ABCF1 (Muscle - Skeletal P = 2.1e-27, Skin - sun exposed P = 2.2e-17, Artery - Tibial P = 3.5e-15, Esophagus - Muscularis P = 5.8e-12, Thyroid P = 1.8e-9 and many more); HLA-E (Adipose - subcutaneous P = 4.6e-10); HCG20 (Esophagus - Muscularis P = 1.8e-10); ZFP5; 7RPL23AP1; HLA-H; HCG4; HCG22; POU5F1; HLA-L and many more	ABCF1		ABCF1, RPL23AP1, HLA-H, HCG4, HCG22, POU5F1, HLA-L, ZFP57, HCG20, HLA-E	Psoriasis; Malabsorption/coeliac disease	-	-
No	AIF1	6	31582993	31584798	rs28752480	5.28e-08	9.45e-09	25	rs9271611	32591609	-	-	-	0.03	Yes	-	-	SKIV2L(Esophagus - Muscularis P = 6.3e-19, Artery - Aorta P = 1.1e-17, Whole blood P = 9.6e-14, Skin - sun exposed P = 1.8e-13 and many more), NELFE (Skin - sun exposed P = 2.1e-8); TCF19 (Esophagus - Mucosa P = 2.7e-8); ATP6V1G2 (Esophagus - Muscularis P = 2.2e-6); PSORS1C2 and many more	SKIV2L, NELFE	SKIV2L	SKIV2L, TCF19, ATP6V1G2, PSORS1C2	Blood clot, DVT, bronchitis, emphysema, asthma, rhinitis, eczema, allergy diagnosed by doctor: Hayfever, allergic rhinitis or eczema; Levothyroxine sodium; Malabsorption/coeliac disease; Hayfever/allergic rhinitis; Blood clot, DVT, bronchitis, emphysema, asthma, rhinitis, eczema, allergy diagnosed by doctor: None of the above; Hypothyroidism/myxoedema; Rheumatoid arthritis (RA)	-	-
No	BAG6	6	31606804	31620477	rs28366155	5.1e-08	9.59e-09	25	rs9271611	32591609	-	-	-	0.04	Yes	-	-	SKIV2L (Esophagus - Muscularis P = 3.0e-20, Artery - Tibial P = 2.6e-18, Breast - Mammary tissue P = 8.6e-17, Skin - sun exposed P = 2.0e-13); NELFE (Skin - sun exposed P = 2.1e-8); TCF19; PSORS1C2 (Esophagus - Mucosa P = 2.0e-8); ATP6V1G2 (Esophagus - Muscularis P = 2.5e-7) and many more	SKIV2L		SKIV2L, TCF19, ATP6V1G2, PSORS1C2	Blood clot, DVT, bronchitis, emphysema, asthma, rhinitis, eczema, allergy diagnosed by doctor: Hayfever, allergic rhinitis or eczema; Levothyroxine sodium; Hayfever/allergic rhinitis; Malabsorption/coeliac disease; Blood clot, DVT, bronchitis, emphysema, asthma, rhinitis, eczema, allergy diagnosed by doctor: None of the above; Hypothyroidism/myxoedema; Rheumatoid arthritis; Hyperthyroidism/thyrot…	-	-
No	C6orf48	6	31802691	31807543	rs71563368	5.97e-08	2.19e-08	25	rs9271611	32591609	-	-	-	0.04	Yes	-	Vitiligo, Platelet distribution width	LY6G6C (Esophagus - Mucosa P = 2.5e-10); SKIV2L (Artery - Tibial P = 1.3e-11, Whole blood P = 2.6e-9) ATP6V1G2; STK19 (Thyroid P = P 4.4e-10); VARS2; STK19P (Skin - sun exposed P = 2.3e-9); TCF19 (Esophagus - Mucosa P = 9.2e-9) and many more	STK19	LY6G6C	LY6G6C, ATP6V1G2, STK19, VARS2,TCF19	Blood clot, DVT, bronchitis, emphysema, asthma, rhinitis, eczema, allergy diagnosed by doctor: Hayfever, allergic rhinitis or eczema; Blood clot, DVT, bronchitis, emphysema, asthma, rhinitis, eczema, allergy diagnosed by doctor: None of the above; Levothyroxine sodium; Hypothyroidism/myxoedema; Malabsorption/coeliac disease; Psoriasis	-	-
No	LOC102060414	6	31902250	31909501	rs9267663	6.83e-08	3.41e-10	25	rs9271611	32591609	-	-	-	0.04	Yes	-	Hepatitis B vaccine response	-	-	-	-	Non-cancer illness code, self-reported: hypothyroidism/myxoedema; Treatment/medication code: levothyroxine sodium, Impedance of whole body, Started insulin within one year diagnosis of diabetes; Diagnoses - main ICD10: Insulin-dependent diabetes mellitus	-	-
No	NELFE	6	31919863	31926864	rs9267665	1.33e-07	2.64e-09	25	rs9271611	32591609	-	-	-	0.04	Yes	-	Hepatitis B vaccine response	HCG23 (Adipose visceral omentum P = 9.22e-7)	-	-	HCG23	Hypothyroidism/myxoedema; Levothyroxine sodium, Impedance of whole body, Started insulin within one year diagnosis of diabetes	-	-
No	STK19	6	31938951	31949223	rs391165	2.39e-07	1.45e-09	25	rs9271611	32591609	-	-	-	0.04	Yes	-	Blood protein levels	-	-	-		-	-	-
No	CYP21A2_dup_1	6	32006092	32009447	rs406658	1.96e-06	4.33e-07	25	rs9271611	32591609	-	-	-	0.04	Yes	-	-	C4B (Artery - Tibial P = 1.6e-7); SKIV2L (Artery - Tibial P = 2.5e-49, Lung P = 4.3e-39, Adipose - subcutaneous P = 1.0e-34, Esophagus - Muscularis P = 1.1e-33, Skin - sun exposed P = 1.5e-22 ,Whole blood P = 7.7e-21), TNXA (Adipose - Subcutaneous P = 3.0e-8); NELFE (Artery - Tibial P = 2.7e-6, Skin - not sun exposed P = 4.8e-5); ATF6B (Skin - sun exposed P = 7.2 e-6) XXbac-BPG181B23.7 (Thyroid P…	SKIV2L,NELFE,ATF6B	SKIV2L	C4B, SKIV2L, TNXA, NELFE,XXbac-BPG181B23.7	Hypothyroidism/myxoedema, Levothyroxine sodium, Hyperthyroidism/thyrotoxicosis, Hayfever/allergic rhinitis, Blood clot, DVT, bronchitis, emphysema, asthma, rhinitis, eczema, allergy diagnosed by doctor: Hayfever, allergic rhinitis or eczema; Rheumatoid arthritis; Started insulin within one year diagnosis of diabetes	-	-
No	RNF5	6	32146161	32148570	rs138753323	1.29e-06	1.38e-06	25	rs9271611	32591609	-	-	-	0.03	Yes	-	-	-	-	-	-	Ankylosing spondylitis; Ulcerative colitis; Malabsorption/coeliac disease; Sitting height	-	-
3	SAP25	7	100169852	100171270	rs3197597	1.49e-05	1.66e-06	33	rs73183643	101418653	-	-	-	0.002	No	-	-	MOSPD3 (Whole blood P = 3.6e-24, Spleen P = 3.2e-8, Skin - sun exposed P = 2.4e-7); GIGYF1 (Skin - sun exposed P = 4.1e-6) ZAN; TFR2 many more	MOSPD3,GIGYF1	MOSPD3	MOSPD3, ZAN, TFR2	Pulse rate, automated reading	TFR2-E2.3 - Leukemia, lymphoma, Multiple myeloma, Myelodysplastic syndrome, Chronic myeloproliferative disorder	No
No	LOC101928523	9	106761989	106762763	rs7857804	1.46e-07	3.59e-07	42	rs3739737	106858192	-	-	-	0.5	Yes	-	-	SMC2 (Thyroid P = 3.1e-25, Heart - Atrial Appendage P = 4.2e-20, Skin - not sun exposed P = 7.9e-12); RP11-82L2.1(Esophagus - MuscularisP = 1.5e-15) and many more	SMC2	-	SMC2, RP11-82L2.1	-	-	-
4	RABEPK	9	127962820	127996438	rs10986599	1.76e-07	1.67e-07	-	-	-	-	-	-	-	No	rs10986599 rs500438: r2 = 0.778825	-	-	-	-	-	-	-	-
4	HSPA5	9	127997126	128003666	rs500438	1.21e-06	3.4e-07	-	-	-	-	-	-	-	No	rs10986599 rs500438: r2 = 0.778825	-	RABEPK (Whole blood P = 1.2e-14, Skin - sun exposed P = 1.9e-8); WDR38; PRPS1P2 (Thyroid P = 3.9e-12); ARPC5L (Thyroid P = 4.7e-14); GOLGA1 (Artery - Tibial P = 1.3e-10); PPP6C (Skin - sun exposed P = 4.8e-8); GAPVD1; SCAI and many more	RABEPK, PPP6C	RABEPK	WDR38, PRPS1P2 Thyroid3.9e-12, ARPC5L, GOLGA1, GAPVD1, SCAI	Peak expiratory flow (PEF)	-	-
No	INPP5E	9	139323066	139334256	rs13301660	6.36e-08	1.57e-06	-	-	-	9	rs13301660	139340802	1	Yes	-	-	SEC16A (Whole blood P = 2.3e-2); INPP5E (Thyroid P = 1.1e-31); SDCCAG3 (Whole blood P = 2.5e-8); PMPCA; CARD9 (Whole blood P =1.8e-10); GPSM1; DNLZ (Adipose - subcutaneous P = 8.7e-8) and many more	-	SEC16A, SDCCAG3, CARD9	INPP5E, PMPCA, GPSM1, DNLZ	Standing height; Trunk fat-free mass; Comparative height size at age 10; Whole body water mass	-	-
No	SART1	11	65729159	65747607	rs624273	9.99e-08	6.13e-08	47	rs12576996	65580638	-	-	-	0.26	Yes	rs624273 rs1308733: R2 = 0.998799	-	EIF1AD (Cells - Transformed fibroblasts P = 1.0e-17, Skin - sun exposed P = 3.5e-14); SNX32 (Esophagus - Muscularis P = 4.3e-19); BANF1(Thyroid 2.0e-16); CTSW; FIBP, MAP3K11; EFEMP2; PCNXL3; SF3B2; CATSPER1 and many more	EIF1AD		EIF1AD, SNX32, BANF1, CTSW, FIBP, MAP3K11,EFEMP2,PCNXL3, SF3B2, CATSPER1	-	MAP3K11- CEP-1347 - Parkinson's disease	-
No	EIF1AD	11	65764015	65769637	rs1308733	1.07e-07	8.76e-07	47	rs12576996	65580638	-	-	-	0.26	Yes	rs624273 rs1308733: R2 = 0.998799	-	EIF1AD (Cells - Transformed fibroblasts P = 4.4e-18, Muscle - Skeletal P = 6.4e-17, Skin - sun exposed P = 6.1e-14), SNX32 (Esophagus - Muscularis P = 1.0e-18); BANF1 (Thyroid P = 2.5e-16, Whole blood P = 1.8e-6, Skin - sun exposed P = 6.0e-7); CTSW; FIBP; MAP3K11; EFEMP2; SF3B2; CATSPER1 and many more	EIF1AD, BANF1	BANF1	EIF1AD, SNX32, BANF1, CTSW, FIBP, MAP3K11,EFEMP2,PCNXL3, SF3B2, CATSPER1	-	MAP3K11- CEP-1347 - Parkinson's disease	-
No	KRT73	12	53001353	53012343	rs3842942	9.03e-07	4.99e-07	49	rs638907, rs11170164	52913517, 52913668	-	-	-	0.03, 0.12	Yes	rs7976238 rs3842942: R-sq = 0.0140318	-	-				-	-	-
No	KRT2	12	53038341	53045959	rs7976238	2.69e-07	1.46e-07	49	rs638907, rs11170164	52913517, 52913668	-	-	-	<0.001, 0.03	Yes	rs7976238 rs3842942: R-sq = 0.0140318	-	KRT1 (Whole blood P = 1.3e-13); RP11-641A6.3 (Skin - sun exposed P = 1.3e-8, Testis P = 1.3e-6, Skin - not sun exposed P = 2.2e-6), KRT77 (Adipose - subcutaneous P = 5.7 e-6)	RP11-641A6.3	KRT1	RP11-641A6.3,KRT77	-	-	-
No	ZNF469	16	88493878	88507165	rs904800	1.56e-07	1.69e-06	56	rs1805007	89986117	-	-	-	0.014	No	-	Calcium levels, White blood cell count (basophil)	ZFPM1 (Skin - sun exposed P = 1.0e-11, Artery - Aorta P = 3.2e-6 , Skin - not sun exposed P = 4.5e-60; RP11-46C24.3 (Brain - Cerebellum P = 1.2e-5)	ZFPM1		ZFPM1, RP11-46C24.3	-	-	-
No	PIAS4	19	4007748	4038067	rs12459969	3.77e-07	2.29e-07	59	rs10424978	4837557	-	-	-	<0.001	Yes	rs12459969 rs239996: R-sq = 0.580175	-	-	-	-	-	Leg fat percentage (left); Body fat percentage; BMI	-	-
No	ZBTB7A	19	4045215	4066816	rs239996	2.49e-07	3.6e-08	59	rs10424978	4837557	-	-	-	<0.001	Yes	rs12459969 rs239996: R-sq = 0.580175	-	MAP2K2 (Brain - Cerebellum P = 3.0e-9, Artery - Tibial P = 3.8e-7, Colon - sigmoid P = 1.5 e-6)			MAP2K2	Leg fat percentage (left)	TRAMETINIB - Neoplasm, Thyroid carcinoma, Metastatic prostate cancer, Non-small cell lung carcinoma, Melanoma; COBIMETINIB- Breast neoplasm, Colorectal carcinoma, Neoplasm, Melanoma; BINIMETINIB - Neoplasm, Metastatic melanoma, Metastatic colorectal cancer; SELUMETINIB - Uveal Melanoma; Endometrial adenosquamous carcinoma, Non-small cell lung carcinoma, Cutaneous melanoma, Adenocarcinoma , Follic…	Yes
No	MIR5088	19	50185373	50185452	rs10415576	7.26e-07	1.04e-07	-	-	-	65	rs7508601	50151686	0.16	Yes	-	-	PRR12 (Nerve - Tibial P = 5.4e-17); PRRG2 (Skin - sun exposed P = 1.2e-130, IRF3 (Thyroid P = 5.5e-12); SCAF1, NOSIP (Skin - sun exposed P = 2.1e-70); CPT1C (Transformed fibroblasts P =1e-6) and many more	PRRG2, NOSIP		PRR12, IRF3 ,SCAF1,CPT1C	-	-	-
No	LOC339568	20	37842423	37853391	rs4470396	3.36e-06	1.05e-06	-	-	-	68	rs209901	37746454	0.2	Yes	-	-	-	-	-	-	-	-	-
No	RIPK4	21	43159528	43187249	rs8129111	1.73e-06	8.77e-07	63	rs2776348	43086944	-	-	-	0.017	Yes	-	-	-	-	-	-	-	-	-

## Sheet: Supplementary_Table_5
Supplementary Table 5 MetaXcan gene-based test using sun exposed skin expression data
Region	BP	Overlapping KC Locus	Overlapping KC SNP	CHR	Pos	Gene	Gene name	Z-score	Effect size	P	VAR g	Pred perf R2	Pred perf p	Pred perf q	Number of SNPs used	NumBer of SNPs in cov	Number of SNPs in model
1q21.3	150636991	4	rs144984465	1	150,702,672-150,738,433	ENSG00000163131	CTSS	-7.44745	-0.0379842	9.51588e-14	0.047787	0.187549	3.09057e-15	8.46045e-15	4	31	31
1q21.3	150636991	4	rs144984465	1	150,954,499-150,968,114	ENSG00000143412	ANXA9	-6.55477	-0.0413568	5.57258e-11	0.000429207	0.1965	5.73508e-16	1.67145e-15	1	22	22
1q42.13	228994388	6	rs12070203	1	228,870,824-228,882,416	ENSG00000116574	RHOU	4.91316	0.0296927	8.96182e-07	0.00279879	0.0529413	5.4315e-05	4.54654e-05	4	52	52
2q33.1	202153920	14	rs6743068	2	202,047,621-202,086,383	ENSG00000003400	CASP10	6.31526	0.0352156	2.69703e-10	1.96455e-07	0.0660776	6.04275e-06	5.86771e-06	1	15	15
2q33.1	202153920	14	rs6743068	2	202,122,754-202,152,434	ENSG00000064012	CASP8	-13.5764	-0.0819706	5.52876e-42	0.069773	0.435228	4.196e-39	5.74848e-38	10	19	19
2q33.1	202153920	14	rs6743068	2	202,153,147-202,222,101	ENSG00000155749	ALS2CR12	13.9738	0.0822719	2.25136e-44	0.00982242	0.0805437	5.30348e-07	5.94713e-07	7	43	43
6p21.32	32591609	25	rs9271611	6	30,710,976-30,712,327	ENSG00000137331	IER3	4.74796	0.02795	2.05483e-06	0.000857624	0.0142179	0.0383632	0.0178475	3	28	28
6p21.32	32591609	25	rs9271611	6	31,079,000-31,080,332	ENSG00000204542	C6orf15	6.29019	0.037437	3.17074e-10	0.00311072	0.0224967	0.00904087	0.00496515	4	22	22
6p21.32	32591609	25	rs9271611	6	31,165,537-31,171,745	ENSG00000206344	HCG27	-6.98125	-0.0420677	2.92558e-12	0.0193407	0.176166	2.56783e-14	6.46803e-14	6	49	49
6p21.32	32591609	25	rs9271611	6	31,237,743-31,324,989	ENSG00000234745	HLA-B	-4.78527	-0.0301126	1.7076e-06	0.0111213	0.215401	1.54342e-17	5.1635e-17	13	45	45
6p21.32	32591609	25	rs9271611	6	31,371,371-31,383,090	ENSG00000204520	MICA	-5.3905	-0.0339316	7.02627e-08	0.235169	0.67854	6.54038e-76	1.32015e-73	19	46	46
6p21.32	32591609	25	rs9271611	6	31,847,537-31,865,464	ENSG00000204371	EHMT2	7.2643	0.0482503	3.74969e-13	0.00221864	0.021578	0.0105868	0.00571465	3	37	37
6p21.32	32591609	25	rs9271611	6	31,926,581-31,937,532	ENSG00000204351	SKIV2L	-4.96282	-0.029833	6.94769e-07	0.103888	0.214265	1.92224e-17	6.36752e-17	20	45	45
6p21.32	32591609	25	rs9271611	6	32,781,742-32,784,825	ENSG00000241106	HLA-DOB	-5.88665	-0.0336594	3.94094e-09	0.19347	0.528746	6.14382e-51	1.86015e-49	9	58	58
10q23.33	-	-	-	10	95,653,730-95,662,491	ENSG00000176273	SLC35G1	-4.78678	-0.0281389	1.69479e-06	1.34796e-06	0.0687469	3.86252e-06	3.86594e-06	1	8	8
11q13.1	64107735	46	rs663743	11	64,107,690-64,125,006	ENSG00000168071	CCDC88B	-5.00952	-0.0281285	5.45652e-07	3.03209e-05	0.0932253	6.16806e-08	7.82686e-08	1	9	9
11q13.1	65580638	47	rs12576996	11	65,336,691-65,337,884	ENSG00000173465	SSSCA1	6.09719	0.0371814	1.07949e-09	0.00118394	0.0290882	0.00294507	0.00180209	2	21	21
11q13.1	65580638	47	rs12576996	11	65,601,410-65,621,172	ENSG00000172803	SNX32	5.01804	0.0292513	5.22012e-07	0.139622	0.362578	3.50673e-31	2.92487e-30	7	10	10
11q13.1	65580638	47	rs12576996	11	65,647,284-65,651,212	ENSG00000172543	CTSW	-4.85304	-0.0330747	1.21586e-06	0.0994358	0.308049	8.45034e-26	5.14787e-25	11	38	38
11q13.1	65580638	47	rs12576996	11	65,651,211-65,656,010	ENSG00000172500	FIBP	5.36394	0.0308446	8.14258e-08	0.0125621	0.0458471	0.000177443	0.000137296	4	7	7
11q13.1	65580638	47	rs12576996	11	66,306,735-66,313,671	ENSG00000174165	ZDHHC24	5.66661	0.0342875	1.45651e-08	0.00010619	0.011138	0.0670193	0.0289834	2	51	51
11q13.1	65580638	47	rs12576996	11	66,360,690-66,373,490	ENSG00000173992	CCS	5.40817	0.0314173	6.36728e-08	8.72808e-05	0.0103891	0.0769672	0.0326741	1	13	13
12q13.13	52913668	49	rs11170164	12	52,862,300-52,867,569	ENSG00000170465	KRT6C	-9.87048	-0.053934	5.58945e-23	0.000353533	0.115436	1.35161e-09	2.09214e-09	1	18	18
12q13.13	52913668	49	rs11170164	12	52,880,958-52,887,181	ENSG00000205420	KRT6A	-9.84514	-0.0537994	7.19355e-23	0.0211668	0.0855013	2.29234e-07	2.71317e-07	2	18	18
16q24.3	89986117	56	rs1805007	16	89,160,217-89,222,171	ENSG00000176715	ACSF3	5.14545	0.0277227	2.66886e-07	0.000624386	0.150062	2.98647e-12	6.05227e-12	1	20	20
16q24.3	89986117	56	rs1805007	16	89,334,029-89,556,969	ENSG00000167522	ANKRD11	-6.38942	-0.042018	1.66513e-10	0.000373627	0.0183659	0.0184622	0.00939143	3	47	47
16q24.3	89986117	56	rs1805007	16	89,749,028-89,752,977	ENSG00000260259	RP11-368I7.4	7.35874	0.0425094	1.85648e-13	0.00553437	0.00814029	0.117675	0.0471022	3	7	7
16q24.3	89986117	56	rs1805007	16	89,753,076-89,762,772	ENSG00000185324	CDK10	-12.8258	-0.076562	1.17601e-37	0.0839753	0.37343	2.6301e-32	2.33522e-31	9	23	23
16q24.3	89986117	56	rs1805007	16	89,773,541-89,787,394	ENSG00000075399	VPS9D1	6.49891	0.0401871	8.09028e-11	0.126693	0.208328	6.02711e-17	1.8969e-16	7	40	40
16q24.3	89986117	56	rs1805007	16	89,894,907-89,937,727	ENSG00000204991	SPIRE2	-6.83822	-0.0404823	8.01858e-12	0.0402148	0.300508	4.34709e-25	2.52622e-24	6	34	34
16q24.3	89986117	56	rs1805007	16	90,071,279-90,076,529	ENSG00000003249	DBNDD1	20.4772	0.0976685	3.44052e-93	0.0402355	0.185629	4.42491e-15	1.20154e-14	6	34	34
16q24.3	89986117	56	rs1805007	16	90,089,008-90,111,379	ENSG00000141013	GAS8	11.3274	0.0468117	9.60174e-30	0.00461222	0.0691324	3.62063e-06	3.6419e-06	6	26	26
16q24.3	89986117	56	rs1805007	16	90,095,316-90,096,309	ENSG00000221819	C16orf3	9.90403	0.0606526	3.99831e-23	0.010439	0.0351054	0.00106954	0.000711591	2	7	7
17p13.1	7571752	57	rs78378222	17	7,494,548-7,518,215	ENSG00000129245	FXR2	6.36117	0.0345506	2.00221e-10	1.3913e-05	0.0173224	0.0221553	0.0110074	2	16	16
20q11.22	32665748	61	rs6059655	20	32,077,928-32,237,837	ENSG00000078699	CBFA2T2	-8.0022	-0.0467685	1.22212e-15	0.00446156	0.0223235	0.00931366	0.0051057	2	14	14
20q11.22	32665748	61	rs6059655	20	32,951,041-33,099,198	ENSG00000078747	ITCH	-7.0969	-0.0420569	1.27585e-12	0.000434252	0.0821244	4.06019e-07	4.63011e-07	2	11	11
20q11.22	32665748	61	rs6059655	20	33,302,578-33,413,433	ENSG00000198646	NCOA6	5.87868	0.0351785	4.13555e-09	0.00335265	0.0473269	0.000138612	0.000108723	8	26	26
20q11.22	32665748	61	rs6059655	20	33,814,539-33,864,804	ENSG00000125966	MMP24	13.2827	0.0620591	2.91522e-40	0.000202397	0.0944061	5.04307e-08	6.47532e-08	1	38	38
20q11.23	34726973	61	rs75653149	20	35,626,178-35,724,410	ENSG00000080839	RBL1	-8.50618	-0.0357862	1.79761e-17	0.00043171	0.0487195	0.000109869	8.79094e-05	2	14	14

## Sheet: Supplementary_Table_6
Supplementary Table 6 MetaXcan gene-based test using non sun exposed skin expression data
Region	BP	Overlapping KC Locus	Overlapping KC SNP	CHR	Pos	Gene	Gene name	Z-score	Effect size	P	VAR g	Pred perf R2	Pred perf p	Pred perf q	Number of SNPs used	Number of SNPs in cov	Number of SNPs in model
1q21.3	150636991	4	rs144984465	1	150,618,701-150,669,672	ENSG00000143457	GOLPH3L	-4.87853	-0.0299282	1.06879e-06	0.02699	0.367935	4.41293e-21	4.98054e-20	6	79	79
1q21.3	150636991	4	rs144984465	1	151,104,163-151,119,140	ENSG00000143434	SEMA6C	5.24255	0.0320325	1.58376e-07	0.011891	0.0681457	0.000219392	0.000266215	4	10	10
2q33.1	202153920	14	rs6743068	2	202,122,754-202,152,434	ENSG00000064012	CASP8	-12.2919	-0.074796	1.00089e-34	0.150496	0.367801	4.50569e-21	4.98891e-20	8	30	30
6p25.3	396321	22	rs12203592	6	485,138-693,141	ENSG00000112685	EXOC2	-5.16868	-0.032193	2.35754e-07	0.00444954	0.0165611	0.0722379	0.0384839	4	23	23
6p21.32	32591609	25	rs9271611	6	31,371,371-31,383,090	ENSG00000204520	MICA	-5.34702	-0.0338921	8.94143e-08	0.104857	0.571888	1.37485e-37	1.01533e-35	24	75	75
6p21.32	32591609	25	rs9271611	6	31,512,228-31,514,625	ENSG00000213760	ATP6V1G2	-5.50728	-0.0314174	3.64425e-08	0.0116411	0.129513	2.21024e-07	4.88716e-07	4	39	39
6p21.32	32591609	25	rs9271611	6	32,781,742-32,784,825	ENSG00000241106	HLA-DOB	-6.15018	-0.0360978	7.73957e-10	0.102312	0.38443	3.32271e-22	4.16855e-21	6	27	27
11q13.1	65580638	47	rs12576996	11	65,336,691-65,337,884	ENSG00000173465	SSSCA1	-5.11557	-0.0301188	3.12791e-07	7.82719e-05	0.023043	0.033677	0.0205688	4	13	13
11q13.1	65580638	47	rs12576996	11	65,601,410-65,621,172	ENSG00000172803	SNX32	5.0241	0.0294151	5.05792e-07	0.156192	0.390426	1.27617e-22	1.66536e-21	6	30	30
11q13.1	65580638	47	rs12576996	11	65,647,284-65,651,212	ENSG00000172543	CTSW	-5.20852	-0.0340337	1.90356e-07	0.0468498	0.234721	6.24871e-13	2.91321e-12	7	14	14
16q24.3	89986117	56	rs1805007	16	89,238,163-89,261,900	ENSG00000129910	CDH15	7.80898	0.0403265	5.7651e-15	0.00148309	0.0427568	0.00363915	0.00308967	3	44	44
16q24.3	89986117	56	rs1805007	16	89,642,176-89,663,654	ENSG00000178773	CPNE7	-7.99576	-0.0450588	1.28777e-15	0.00690355	0.10135	5.43301e-06	9.27652e-06	5	41	41
16q24.3	89986117	56	rs1805007	16	89,753,076-89,762,772	ENSG00000185324	CDK10	-15.6313	-0.0884937	4.45364e-55	0.122023	0.404063	1.39783e-23	2.0954e-22	7	28	28
16q24.3	89986117	56	rs1805007	16	89,773,541-89,787,394	ENSG00000075399	VPS9D1	9.74671	0.0544272	1.90551e-22	0.0503123	0.15895	7.13767e-09	1.97766e-08	8	25	25
16q24.3	89986117	56	rs1805007	16	89,803,959-89,883,065	ENSG00000187741	FANCA	-4.93455	-0.0253931	8.03369e-07	0.00482458	0.0193349	0.0519313	0.0294647	3	10	10
16q24.3	89986117	56	rs1805007	16	89,894,907-89,937,727	ENSG00000204991	SPIRE2	-4.90609	-0.0297119	9.29122e-07	0.0225981	0.0947746	1.13622e-05	1.82692e-05	3	21	21
16q24.3	89986117	56	rs1805007	16	90,015,139-90,034,468	ENSG00000140995	DEF8	7.34596	0.0406905	2.04293e-13	0.00406046	0.214358	8.3358e-12	3.38896e-11	2	29	29
16q24.3	89986117	56	rs1805007	16	90,071,279-90,076,529	ENSG00000003249	DBNDD1	17.1127	0.090291	1.19339e-65	0.0557967	0.225728	1.97727e-12	8.62658e-12	6	29	29
16q24.3	89986117	56	rs1805007	16	90,089,008-90,111,379	ENSG00000141013	GAS8	-4.85382	-0.0251451	1.21104e-06	0.0156143	0.143711	4.27144e-08	1.05724e-07	7	96	96
20q11.22	32665748	61	rs6059655	20	32,951,041-33,099,198	ENSG00000078747	ITCH	7.3444	0.0417022	2.06689e-13	0.000667897	0.0160685	0.0766509	0.0404807	1	20	20
20q11.22	32665748	61	rs6059655	20	33,302,578-33,413,433	ENSG00000198646	NCOA6	5.98322	0.0346154	2.1877e-09	0.00203404	0.0607441	0.000497149	0.000546534	4	17	17
20q11.22	32665748	61	rs6059655	20	33,873,534-33,880,225	ENSG00000125998	FAM83C	11.7215	0.0733511	9.88655e-32	2.08872e-08	0.194101	1.03261e-10	3.64108e-10	1	32	32
20q11.22	32665748	61	rs6059655	20	34,256,610-34,287,287	ENSG00000244005	NFS1	-9.60496	-0.0470098	7.6188e-22	0.00120527	0.0325399	0.011404	0.00828595	1	17	17

## Sheet: Supplementary_Table_7
Supplementary Table 7 MetaXcan gene-based test using whole blood expression data
Region	BP	Overlapping KC Locus	Overlapping KC SNP	CHR	Gene position	Gene	Gene name	Z-score	Effect size	P	VAR g	Pred perf R2	Pred perf p	Pred perf q	Number of SNPS used	Number of SNPs in covariance	Number of SNPs in model
1q21.3	150636991	4	rs144984465	1	150,190,717-150,208,504	ENSG00000143401	ANP32E	6.17737	0.0346622	6.51787e-10	0.0025804	0.0243758	0.00400968	0.00209447	1	14	14
2p24.3	16481189	10	rs6739779	2	16,080,683-16,087,129	ENSG00000134323	MYCN	-5.27944	-0.0298675	1.29581e-07	0.00240451	0.0335978	0.000708878	0.000426776	1	58	58
2q33.1	202153920	14	rs6743068	2	202,122,754-202,152,434	ENSG00000064012	CASP8	-13.4522	-0.080123	2.98707e-41	0.0869761	0.272252	5.37524e-25	2.36411e-24	20	60	60
2q33.1	202153920	14	rs6743068	2	202,153,147-202,222,101	ENSG00000155749	ALS2CR12	12.0824	0.0739393	1.30877e-33	0.00873135	0.0293737	0.00156322	0.000884084	6	20	20
6p25.3	396321	22	rs12203592	6	485,138-693,141	ENSG00000112685	EXOC2	-9.71578	-0.0575031	2.58261e-22	0.0093365	0.158661	2.67144e-14	5.14772e-14	4	38	38
6p21.32	32591609	25	rs9271611	6	30,655,824-30,659,058	ENSG00000137404	NRM	-7.09042	-0.0488262	1.33708e-12	0.000182192	0.0431942	0.000118648	8.17946e-05	1	20	20
6p21.32	32591609	25	rs9271611	6	31,165,537-31,171,745	ENSG00000206344	HCG27	-5.07601	-0.0311321	3.85435e-07	0.0112944	0.178958	4.16662e-16	9.37743e-16	3	36	36
6p21.32	32591609	25	rs9271611	6	31,371,371-31,383,090	ENSG00000204520	MICA	-5.97784	-0.0374891	2.2612e-09	0.215906	0.468922	4.24722e-48	8.22542e-47	21	75	75
6p21.32	32591609	25	rs9271611	6	31,926,581-31,937,532	ENSG00000204351	SKIV2L	-5.13102	-0.0325957	2.88182e-07	0.0910192	0.275294	2.64506e-25	1.18828e-24	9	34	34
6p21.32	32591609	25	rs9271611	6	32,781,742-32,784,825	ENSG00000241106	HLA-DOB	-5.27239	-0.0302566	1.34658e-07	0.135197	0.436701	8.72811e-44	1.23405e-42	6	52	52
6p21.32	32591609	25	rs9271611	6	32,793,187-32,806,547	ENSG00000204267	TAP2	5.86757	0.0340658	4.42228e-09	0.00590905	0.142064	7.50285e-13	1.27329e-12	8	58	58
6p21.32	32591609	25	rs9271611	6	167,346,863-167,370,679	ENSG00000026297	RNASET2	5.67047	0.0318641	1.42405e-08	0.0278187	0.436822	8.41745e-44	1.19747e-42	5	70	70
8q22.2	101011348	38	rs2199333	8	101,170,263-101,254,132	ENSG00000104450	SPAG1	-6.53341	-0.0383825	6.42895e-11	0.000196668	0.166309	5.63202e-15	1.15684e-14	1	22	22
11q13.1	65580638	47	rs12576996	11	65,601,410-65,621,172	ENSG00000172803	SNX32	5.5144	0.0304003	3.49975e-08	0.0546026	0.116948	1.04928e-10	1.45237e-10	5	13	13
11q13.1	65580638	47	rs12576996	11	65,651,211-65,656,010	ENSG00000172500	FIBP	5.1178	0.0325293	3.09121e-07	0.0107149	0.0369545	0.000378959	0.000239342	10	45	45
16q24.3	89986117	56	rs1805007	16	88,636,789-88,698,372	ENSG00000158545	ZC3H18	6.62214	0.0385394	3.5404e-11	0.00371075	0.0250099	0.00355623	0.00187504	9	85	85
16q24.3	89986117	56	rs1805007	16	89,710,839-89,724,193	ENSG00000131165	CHMP1A	-9.18614	-0.0481387	4.07172e-20	0.0302629	0.093037	1.04096e-08	1.19593e-08	10	24	24
16q24.3	89986117	56	rs1805007	16	89,724,152-89,736,866	ENSG00000167523	SPATA33	-11.9017	-0.0714022	1.15939e-32	0.00651979	0.0323743	0.000891021	0.00052505	2	8	8
16q24.3	89986117	56	rs1805007	16	89,753,076-89,762,772	ENSG00000185324	CDK10	-13.331	-0.0766239	1.52785e-40	0.0750877	0.427411	1.37699e-42	1.8134e-41	7	27	27
16q24.3	89986117	56	rs1805007	16	89,762,765-89,768,121	ENSG00000158792	SPATA2L	7.57184	0.0434624	3.67964e-14	0.000216344	0.0800737	1.21206e-07	1.24765e-07	2	18	18
16q24.3	89986117	56	rs1805007	16	89,773,541-89,787,394	ENSG00000075399	VPS9D1	5.37614	0.0327637	7.60982e-08	0.000576111	0.0314384	0.00106155	0.000618422	3	12	12
16q24.3	89986117	56	rs1805007	16	89,803,959-89,883,065	ENSG00000187741	FANCA	-13.9951	-0.0809735	1.67093e-44	0.00435702	0.141847	7.83319e-13	1.32739e-12	7	32	32
16q24.3	89986117	56	rs1805007	16	89,939,994-89,977,792	ENSG00000141002	TCF25	6.70703	0.0396659	1.98629e-11	0.00152745	0.0384733	0.000285573	0.000184378	2	14	14
16q24.3	89986117	56	rs1805007	16	9,749,028-89,752,977	ENSG00000260259	RP11-368I7.4	-6.00503	-0.0446627	1.91294e-09	0.000123574	0.0181364	0.013211	0.00612481	1	2	2
16q24.3	89986117	56	rs1805007	16	90,015,139-90,034,468	ENSG00000140995	DEF8	6.1563	0.0381183	7.44619e-10	0.000731588	0.00929914	0.0766535	0.0285116	3	12	12
20q11.22	32665748	61	rs6059655	20	31,995,763-32,031,698	ENSG00000101400	SNTA1	8.93014	0.0504476	4.25452e-19	0.000105236	0.0466802	6.20625e-05	4.46971e-05	1	14	14
20q11.22	32665748	61	rs6059655	20	32,399,110-32,442,173	ENSG00000101421	CHMP4B	7.166	0.0439849	7.72236e-13	0.000374879	0.120834	4.92476e-11	7.06708e-11	4	60	60
20q11.22	32665748	61	rs6059655	20	33,146,501-33,148,149	ENSG00000101460	MAP1LC3A	-11.4564	-0.0595804	2.18375e-30	4.14339e-06	0.123042	3.19966e-11	4.69385e-11	1	18	18
20q11.22	32665748	61	rs6059655	20	33,432,523-33,460,661	ENSG00000131067	GGT7	-7.25517	-0.040399	4.01163e-13	4.95304e-05	0.0108339	0.0559137	0.0216754	2	10	10
20q11.23	34726973	61	rs75653149	20	35,280,169-35,374,541	ENSG00000101079	NDRG3	-8.95775	-0.0421403	3.31365e-19	0.0019303	0.0435588	0.000110871	7.68702e-05	2	43	43

## Sheet: Supplementary_Table_8
Supplementary Table 8 Comparison of KC, BCC, SCC effect estimates
				Nearest gene	Nearest protein coding gene	MTAG KC results				BCC meta-analysis results				SCC meta-analysis results				Difference in effect size for BCC vs. SCC	Larger effect in BCC?	Variance of effect size difference	Difference P-value	Notes
SNP	CHR	BP	EA/NEA			BETA	SE	OR [95% CI]	P	BETA	SE	OR [95% CI]	P	BETA	SE	OR [95% CI]	P
rs730153	1	17749504	G/A	AC004824.1	RCC2	-0.13728	0.008585	0.87 [0.86-0.89]	1.5e-57	-0.1522	0.0085	0.86 [0.84-0.87]	2.55e-71	-0.0314	0.0154	0.97 [0.94-1.00]	0.04171	0.1208	Yes	0.00030941	6.53289e-12
rs535930	1	110724488	G/A	RP5-1028L10.2	KCNC4	-0.04761	0.008495	0.95 [0.94-0.97]	2.08e-08	-0.0418	0.0084	0.96 [0.94-0.97]	6.75e-07	-0.0595	0.015	0.94 [0.91-0.97]	7.25e-05	-0.0177	No	0.00029556	0.303218
rs6679677	1	114303808	C/A	PHTF1	PHTF1	0.09236	0.01414	1.10 [1.07-1.13]	6.5e-11	0.1098	0.0144	1.12 [1.08-1.15]	2.97e-14	0.0368	0.0253	1.04 [0.99-1.09]	0.1464	0.073	Yes	0.00084745	0.0121539
rs144984465	1	150636991	G/A	GOLPH3L	GOLPH3L	-0.12005	0.016071	0.89 [0.86-0.92]	8e-14	-0.125	0.0164	0.88 [0.85-0.91]	2.64e-14	-0.098	0.0306	0.91 [0.85-0.96]	0.001368	0.027	Yes	0.00120532	0.436745
rs1870940	1	154984363	G/A	ZBTB7B	ZBTB7B	-0.06115	0.009404	0.94 [0.92-0.96]	7.88e-11	-0.0589	0.0094	0.94 [0.93-0.96]	3.32e-10	-0.0509	0.0168	0.95 [0.92-0.98]	0.002437	0.008	Yes	0.0003706	0.67773
rs12070203	1	228994388	T/C	RP4-799G3.2	RHOU	0.159028	0.009512	1.17 [1.15-1.19]	9.48e-63	0.1664	0.0093	1.18 [1.16-1.20]	7.6e-72	0.04	0.0169	1.04 [1.01-1.08]	0.0182	0.1264	Yes	0.0003721	5.65233e-11
rs4149909	1	242023898	G/A	EXO1	EXO1	0.145384	0.024347	1.16 [1.10-1.21]	2.35e-09	0.1413	0.0247	1.15 [1.10-1.21]	1.11e-08	0.1383	0.0483	1.15 [1.04-1.26]	0.004184	0.003	Yes	0.00294298	0.955899
rs62112661	2	5684786	C/A	AC107057.1	SOX11	-0.04679	0.008547	0.95 [0.94-0.97]	4.4e-08	-0.0469	0.0084	0.95 [0.94-0.97]	2.62e-08	-0.0233	0.0151	0.98 [0.95-1.01]	0.1223	0.0236	Yes	0.00029857	0.172
rs79522206	2	7704860	G/A	RNU6ATAC37P	RNU6ATAC37P	-0.21287	0.026191	0.81 [0.77-0.85]	4.38e-16	-0.2155	0.0253	0.81 [0.77-0.85]	1.65e-17	0.0088	0.0518	1.01 [0.91-1.12]	0.8648	0.2067	Yes	0.00332333	0.00033639
rs12466910	2	11526716	G/A	AC099344.3	ROCK2	0.045408	0.008553	1.05 [1.03-1.06]	1.1e-07	0.0469	0.0085	1.05 [1.03-1.07]	2.97e-08	0.0474	0.015	1.05 [1.02-1.08]	0.001519	-0.0005	No	0.00029725	0.976864
rs6739779	2	16481189	T/C	AC010745.4	FAM49A	-0.13002	0.014366	0.88 [0.85-0.90]	1.42e-19	-0.1419	0.0141	0.87 [0.84-0.89]	7.14e-24	-0.035	0.0239	0.97 [0.92-1.01]	0.143	0.1069	Yes	0.00077002	0.000116986
rs3845780	2	37189296	T/C	RNU6-846P	STRN	-0.05048	0.008398	0.95 [0.94-0.97]	1.85e-09	-0.0512	0.0083	0.95 [0.93-0.97]	7.53e-10	-0.0349	0.0148	0.97 [0.94-0.99]	0.01823	0.0163	Yes	0.00028793	0.336752
rs1800440	2	38298139	T/C	CYP1B1	CYP1B1	0.075593	0.010923	1.08 [1.06-1.10]	4.5e-12	0.0794	0.0109	1.08 [1.06-1.11]	2.73e-13	0.0336	0.0191	1.03 [1.00-1.07]	0.07759	0.0458	Yes	0.00048362	0.0372844
rs6707137	2	88554351	G/A	RNY4P15	THNSL2	0.174701	0.018136	1.19 [1.15-1.23]	5.8e-22	0.1817	0.0187	1.20 [1.16-1.24]	2.99e-22	0.0417	0.0321	1.04 [0.98-1.11]	0.1933	0.14	Yes	0.0013801	0.000164207
rs6736111	2	161368211	C/A	RBMS1	RBMS1	-0.06279	0.017335	0.94 [0.91-0.97]	0.000292	-0.074	0.0168	0.93 [0.90-0.96]	1.06e-05	-0.0671	0.0298	0.94 [0.88-0.99]	0.02436	0.0069	Yes	0.00117028	0.840152	* rs7563677(C/G)r2=0.55
rs6743068	2	202153920	G/A	ALS2CR12	CASP8	-0.13624	0.009304	0.87 [0.86-0.89]	1.5e-48	-0.1422	0.0091	0.87 [0.85-0.88]	5.46e-55	-0.0842	0.0163	0.92 [0.89-0.95]	2.42e-07	0.058	Yes	0.0003485	0.00189063
rs231779	2	204734487	T/C	CTLA4	CTLA4	-0.06709	0.008663	0.94 [0.92-0.95]	9.66e-15	-0.0673	0.0086	0.93 [0.92-0.95]	5.73e-15	-0.0475	0.0153	0.95 [0.93-0.98]	0.001938	0.0198	Yes	0.00030805	0.25927
rs11707890	3	71503479	T/G	FOXP1	FOXP1	-0.10304	0.008437	0.90 [0.89-0.92]	2.64e-34	-0.1053	0.0084	0.90 [0.89-0.91]	2.09e-36	-0.0633	0.0149	0.94 [0.91-0.97]	2.08e-05	0.042	Yes	0.00029257	0.0140701
rs7620634	3	98447140	G/A	ST3GAL6	ST3GAL6	0.054762	0.009729	1.06 [1.04-1.08]	1.82e-08	0.0554	0.0096	1.06 [1.04-1.08]	8.73e-09	0.0513	0.0171	1.05 [1.02-1.09]	0.002708	0.0041	Yes	0.00038457	0.834392
rs1915930	3	188100256	T/G	LPP	LPP	-0.08043	0.008437	0.92 [0.91-0.94]	1.52e-21	-0.0794	0.0083	0.92 [0.91-0.94]	1.98e-21	-0.0977	0.0149	0.91 [0.88-0.93]	5.17e-11	-0.0183	No	0.0002909	0.283294
rs2853677	5	1287194	G/A	TERT	TERT	0.078358	0.008507	1.08 [1.06-1.10]	3.22e-20	0.0977	0.0084	1.10 [1.08-1.12]	4.03e-31	-0.0144	0.0151	0.99 [0.96-1.02]	0.3409	0.0833	Yes	0.00029857	1.42961e-06
rs421284	5	1325590	T/C	TERT/CLPTM1	TERT/CLPTM1	0.120654	0.008479	1.13 [1.11-1.15]	5.97e-46	0.1327	0.0084	1.14 [1.12-1.16]	7.91e-56	0.0614	0.0149	1.06 [1.03-1.09]	3.81e-05	0.0713	Yes	0.00029257	3.06678e-05
rs35407	5	33946571	G/A	SLC45A2	SLC45A2	0.499299	0.035475	1.65 [1.54-1.77]	5.44e-45	0.4461	0.0339	1.56 [1.46-1.67]	1.39e-39	0.5372	0.0603	1.71 [1.52-1.93]	4.94e-19	-0.0911	No	0.0047853	0.187861
rs11741260	5	44412065	G/A	FGF10	FGF10	-0.05931	0.011446	0.94 [0.92-0.96]	2.2e-07	-0.0694	0.0113	0.93 [0.91-0.95]	8.74e-10	0.0316	0.0208	1.03 [0.99-1.08]	0.1292	0.0378	Yes	0.00056033	0.110294
rs42905	5	67751221	C/A	CTC-537E7.3	PIK3R1	-0.04125	0.008406	0.96 [0.94-0.98]	9.25e-07	-0.0463	0.0083	0.95 [0.94-0.97]	2.82e-08	-0.0075	0.0148	0.99 [0.96-1.02]	0.6119	0.0388	Yes	0.00028793	0.0222198
rs17110447	5	149192846	G/A	PPARGC1B	PPARGC1B	-0.05727	0.009501	0.94 [0.93-0.96]	1.66e-09	-0.0548	0.0094	0.95 [0.93-0.96]	4.83e-09	-0.0553	0.0165	0.95 [0.92-0.98]	0.000821	-0.0005	No	0.00036061	0.978994
rs12203592	6	396321	T/C	IRF4	IRF4	0.368123	0.009904	1.45 [1.42-1.47]	2.1e-302	0.3461	0.0099	1.41 [1.39-1.44]	5.7e-270	0.4834	0.0174	1.62 [1.57-1.68]	1.2e-169	-0.1373	No	0.00040077	6.96354e-12
rs1246946	6	4979956	T/C	RP11-428J1.2	RPP40	-0.06489	0.008299	0.94 [0.92-0.95]	5.32e-15	-0.0859	0.0081	0.92 [0.90-0.93]	5.36e-26	-0.1081	0.0142	0.90 [0.87-0.92]	2.25e-14	-0.0222	No	0.00026725	0.174469
rs9383064a	6	15535321	G/C	DTNBP1	DTNBP1	-0.02845	0.012244	0.97 [0.95-1.00]	0.022	0.0194	0.0094	0.98 [0.96-1.00]	0.04028	0.0944	0.0166	0.90 [0.88 - 0.94]	1.29e-08	-0.075	No	0.00036392	8.44174e-05
rs9396592	6	15539010	G/A	DTNBP1	DTNBP1	-0.0085	0.008702	0.99 [0.97-1.01]	0.328939	-0.0022	0.0086	1.00 [0.98-1.01]	0.7991	-0.0591	0.0153	0.94 [0.91-0.97]	0.000112	-0.0569	No	0.00030805	0.00118729	*rs9383064(C/G)r2=0.63
rs55775505	6	22057566	T/C	RN7SKP240	PRL	0.074407	0.009138	1.08 [1.06-1.10]	3.86e-16	0.0821	0.009	1.09 [1.07-1.10]	5.14e-20	0.0126	0.0162	1.01 [0.98-1.05]	0.4378	0.0695	Yes	0.00034344	0.000176664
rs2507999	6	31314646	G/A	HLA-B	HLA-B	-0.05682	0.008849	0.94 [0.93-0.96]	1.36e-10	-0.0554	0.0089	0.95 [0.93-0.96]	3.86e-10	-0.0363	0.0159	0.96 [0.93-0.99]	0.02227	0.0191	Yes	0.00033202	0.294539
rs28366119	6	31362265	T/C	XXbac-BPG181B23.7	MICA	0.13138	0.019865	1.14 [1.10-1.19]	3.75e-11	0.1296	0.0194	1.14 [1.10-1.18]	2.43e-11	0.1208	0.0333	1.13 [1.06-1.20]	0.00029	0.0088	Yes	0.00148525	0.819382
rs61447909	6	31409283	G/A	LINC01149	MICA	-0.09978	0.01377	0.91 [0.88-0.93]	4.29e-13	-0.1007	0.0132	0.90 [0.88-0.93]	2e-14	-0.11	0.023	0.90 [0.86-0.94]	1.75e-06	-0.0093	No	0.00070324	0.725816
rs9271611	6	32591609	G/A	HLA-DQA1	HLA-DQA1	0.084062	0.008641	1.09 [1.07-1.11]	2.28e-22	0.084	0.0086	1.09 [1.07-1.11]	9.55e-23	0.0752	0.0153	1.07 [1.04-1.11]	8.57e-07	0.0088	Yes	0.00030805	0.6161
rs9277332	6	33028638	G/A	HLA-DPA1	HLA-DPA1	0.060937	0.010118	1.06 [1.04-1.08]	1.72e-09	0.0602	0.0098	1.06 [1.04-1.08]	9.28e-10	0.0326	0.0171	1.03 [1.00-1.07]	0.0575	0.0276	Yes	0.00038845	0.161404
rs72928038	6	90976768	G/A	BACH2	BACH2	0.106694	0.011457	1.11 [1.09-1.14]	1.24e-20	0.1048	0.0116	1.11 [1.09-1.14]	1.39e-19	0.1071	0.0212	1.11 [1.07-1.16]	4.6e-07	-0.0023	No	0.000584	0.924176
rs12205199	6	150353556	C/A	RAET1M	RAET1L	-0.0436	0.008416	0.96 [0.94-0.97]	2.21e-07	-0.0477	0.0084	0.95 [0.94-0.97]	1.13e-08	-0.0251	0.0149	0.98 [0.95-1.00]	0.09278	0.0226	Yes	0.00029257	0.186409
rs204295	6	167500562	T/C	CCR6	CCR6	0.06756	0.008409	1.07 [1.05-1.09]	9.4e-16	0.0692	0.0083	1.07 [1.05-1.09]	9.98e-17	0.0035	0.0148	1.00 [0.97-1.03]	0.8117	0.0657	Yes	0.00028793	0.000107999
rs836489	7	6418673	T/G	RAC1	RAC1	-0.04803	0.008433	0.95 [0.94-0.97]	1.23e-08	-0.0404	0.0084	0.96 [0.94-0.98]	1.41e-06	-0.0384	0.0149	0.96 [0.93-0.99]	0.01023	0.002	Yes	0.00029257	0.906918
rs76128631	7	17628490	T/G	AC017060.1	AHR	0.063704	0.010139	1.07 [1.04-1.09]	3.32e-10	0.0638	0.0101	1.07 [1.04-1.09]	2.85e-10	0.05	0.0181	1.05 [1.01-1.09]	0.00578	0.0138	Yes	0.00042962	0.505546
rs117744081	7	29132279	G/A	CPVL	CPVL	-0.23561	0.026151	0.79 [0.75-0.83]	2.07e-19	-0.2508	0.0276	0.78 [0.74-0.82]	1.07e-19	-0.2085	0.0508	0.81 [0.73-0.90]	4.03e-05	0.0423	Yes	0.0033424	0.464374
rs700755	7	47445641	G/A	TNS3	TNS3	-0.05261	0.008391	0.95 [0.93-0.96]	3.6e-10	-0.0573	0.0083	0.94 [0.93-0.96]	5.57e-12	-0.0325	0.0148	0.97 [0.94-1.00]	0.02819	0.0248	Yes	0.00028793	0.14387
rs10228836	7	50176163	G/A	AC020743.2	ZPBP	-0.05449	0.008533	0.95 [0.93-0.96]	1.7e-10	-0.0558	0.0085	0.95 [0.93-0.96]	4.26e-11	-0.033	0.015	0.97 [0.94-1.00]	0.0283	0.0228	Yes	0.00029725	0.186024
rs73183643	7	101418653	G/A	CUX1	CUX1	0.088959	0.0099	1.09 [1.07-1.11]	2.58e-19	0.1022	0.01	1.11 [1.09-1.13]	9.72e-25	0.0207	0.0175	1.02 [0.99-1.06]	0.2387	0.0815	Yes	0.00040625	5.26519e-05
rs157934	7	130585492	T/C	MIR29A	KLF14	0.085414	0.009195	1.09 [1.07-1.11]	1.55e-20	0.0932	0.0092	1.10 [1.08-1.12]	4.6e-24	0.0161	0.0162	1.02 [0.98-1.05]	0.3198	0.0771	Yes	0.00034708	3.49633e-05
rs35251485	8	77483430	G/A	RP11-115I9.1	ZFHX4	0.233514	0.018884	1.26 [1.22-1.31]	4.02e-35	0.2513	0.0191	1.29 [1.24-1.33]	2.35e-39	0.0821	0.032	1.09 [1.02-1.16]	0.01036	0.1692	Yes	0.00138881	5.61899e-06
rs10102591	8	81391683	T/G	Y_RNA	ZBTB10	-0.10559	0.010805	0.90 [0.88-0.92]	1.48e-22	-0.11	0.0106	0.90 [0.88-0.91]	3.55e-25	-0.0186	0.0183	0.98 [0.95-1.02]	0.3095	0.0914	Yes	0.00044725	1.54717e-05
rs4735451	8	98367884	T/C	U3	TSPYL5	0.055911	0.009548	1.06 [1.04-1.08]	4.75e-09	0.0551	0.0095	1.06 [1.04-1.08]	5.43e-09	0.0246	0.0167	1.02 [0.99-1.06]	0.1414	0.0305	Yes	0.00036914	0.112407
rs2199333	8	101011348	T/C	SNORD77	RGS22	-0.14437	0.012081	0.87 [0.85-0.89]	6.47e-33	-0.1547	0.012	0.86 [0.84-0.88]	6.08e-38	-0.0499	0.0206	0.95 [0.91-0.99]	0.01567	0.1048	Yes	0.00056836	1.10306e-05
rs2721934	8	116628403	T/C	TRPS1	TRPS1	-0.04154	0.00848	0.96 [0.94-0.98]	9.66e-07	-0.0481	0.0084	0.95 [0.94-0.97]	9.73e-09	-0.0707	0.0149	0.93 [0.90-0.96]	2.03e-06	-0.0226	No	0.00029257	0.186409	#rs2721936(A/T)r2=0.97
rs13261635	8	120082971	T/C	RP11-278I4.2	COLEC10	-0.05125	0.009039	0.95 [0.93-0.97]	1.43e-08	-0.0589	0.0091	0.94 [0.93-0.96]	7.86e-11	-0.0387	0.0162	0.96 [0.93-0.99]	0.01689	0.0202	Yes	0.00034525	0.276976
rs9408674	9	681645	G/A	RP11-130C19.3	KANK1	-0.04463	0.008516	0.96 [0.94-0.97]	1.6e-07	-0.0501	0.0084	0.95 [0.94-0.97]	2.88e-09	0.0033	0.015	1.00 [0.97-1.03]	0.8247	0.0468	Yes	0.00029556	0.00648452
rs10962474	9	16529554	T/C	RP11-183I6.2	BNC2	-0.17197	0.01973	0.84 [0.81-0.88]	2.88e-18	-0.1961	0.0196	0.82 [0.79-0.85]	1.44e-23	-0.0763	0.0329	0.93 [0.87-0.99]	0.02037	0.1198	Yes	0.00146657	0.00175833
rs2026805	9	16800789	G/A	RP11-335H2.2	BNC2	-0.08245	0.009966	0.92 [0.90-0.94]	1.3e-16	-0.0787	0.0098	0.92 [0.91-0.94]	9.25e-16	-0.0956	0.0174	0.91 [0.88-0.94]	3.89e-08	-0.0169	No	0.0003988	0.397402
rs2153271	9	16864521	T/C	BNC2	BNC2	0.100444	0.008669	1.11 [1.09-1.12]	4.85e-31	0.0887	0.0085	1.09 [1.07-1.11]	3.22e-25	0.1123	0.0152	1.12 [1.09-1.15]	1.34e-13	-0.0236	No	0.00030329	0.175374
rs4977494	9	19059678	G/A	SCARNA8	HAUS6	-0.06225	0.012049	0.94 [0.92-0.96]	2.39e-07	-0.0672	0.012	0.94 [0.91-0.96]	1.96e-08	-0.0385	0.0215	0.96 [0.92-1.00]	0.07358	0.0287	Yes	0.00060625	0.243769	# rs60269255(C/G)r2=0.99
rs7874604	9	22054690	T/C	CDKN2B-AS1	CDKN2A/B	0.092385	0.008594	1.10 [1.08-1.12]	5.93e-27	0.1083	0.0086	1.11 [1.10-1.13]	3.99e-36	0.0151	0.0157	1.02 [0.98-1.05]	0.3351	0.0932	Yes	0.00032045	1.92561e-07
rs3739737	9	106858192	G/A	SMC2	SMC2	0.046581	0.008451	1.05 [1.03-1.07]	3.55e-08	0.054	0.0084	1.06 [1.04-1.07]	1.22e-10	0.006	0.0149	1.01 [0.98-1.04]	0.6897	0.048	Yes	0.00029257	0.00501218
rs13301660	9	139340802	T/C	SEC16A	SEC16A	0.050283	0.009297	1.05 [1.03-1.07]	6.36e-08	0.0428	0.0092	1.04 [1.03-1.06]	3.55e-06	0.104	0.0163	1.10 [1.07-1.14]	1.58e-10	-0.0612	No	0.00035033	0.00107648
rs138501911	10	8962477	T/C	RP11-428L9.1	GATA3	-0.19216	0.013871	0.83 [0.80-0.85]	1.21e-43	-0.2196	0.0141	0.80 [0.78-0.83]	9.82e-55	-0.0828	0.0241	0.92 [0.88-0.97]	0.000595	0.1368	Yes	0.00077962	9.61203e-07
rs12767525	10	10771564	T/C	RP1-186E20.1	CELF2	0.052889	0.009069	1.05 [1.04-1.07]	5.49e-09	0.0588	0.009	1.06 [1.04-1.08]	6.51e-11	0.0129	0.0162	1.01 [0.98-1.05]	0.4271	0.0459	Yes	0.00034344	0.0132574
rs1887004	10	13740917	T/C	AL157392.1	RP11-295P9.3	-0.04727	0.008801	0.95 [0.94-0.97]	7.81e-08	-0.0538	0.0087	0.95 [0.93-0.96]	6.65e-10	0.0186	0.0157	1.02 [0.99-1.05]	0.2345	0.0352	Yes	0.00032218	0.0498707
rs10995255	10	64402433	G/A	ZNF365	ZNF365	-0.05692	0.008714	0.94 [0.93-0.96]	6.51e-11	-0.0601	0.0087	0.94 [0.93-0.96]	3.69e-12	-0.052	0.0155	0.95 [0.92-0.98]	0.000782	0.0081	Yes	0.00031594	0.648603
rs9419958	10	105675946	T/C	OBFC1	OBFC1	0.062735	0.012322	1.06 [1.04-1.09]	3.55e-07	0.0744	0.012	1.08 [1.05-1.10]	5.26e-10	0.0328	0.0214	1.03 [0.99-1.08]	0.1251	0.0416	Yes	0.00060196	0.0899719
rs663743	11	64107735	G/A	CCDC88B	CCDC88B	-0.05266	0.008818	0.95 [0.93-0.97]	2.35e-09	-0.0553	0.0087	0.95 [0.93-0.96]	2.66e-10	-0.0421	0.0156	0.96 [0.93-0.99]	0.007085	0.0132	Yes	0.00031905	0.459907
rs12576996	11	65580638	T/G	CFL1	OVOL1	0.065486	0.009903	1.07 [1.05-1.09]	3.77e-11	0.071	0.0097	1.07 [1.05-1.09]	3.22e-13	0.0117	0.017	1.01 [0.98-1.05]	0.4911	0.0593	Yes	0.00038309	0.0024477
rs1126809	11	89017961	G/A	TYR	TYR	-0.14901	0.008986	0.86 [0.85-0.88]	9.38e-62	-0.1342	0.0089	0.87 [0.86-0.89]	7.48e-51	-0.159	0.0159	0.85 [0.83-0.88]	2.06e-23	-0.0248	No	0.00033202	0.173502
rs638907	12	52913517	G/A	KRT5	KRT5	0.101462	0.010188	1.11 [1.08-1.13]	2.3e-23	0.1056	0.0104	1.11 [1.09-1.13]	4.2e-24	0.0688	0.0195	1.07 [1.03-1.11]	0.000424	0.0368	Yes	0.00048841	0.0958812
rs11170164	12	52913668	T/C	KRT5	KRT5	0.17626	0.014867	1.19 [1.16-1.23]	2.01e-32	0.1791	0.0146	1.20 [1.16-1.23]	2.2e-34	0.1269	0.0267	1.14 [1.08-1.20]	2.1e-06	0.0522	Yes	0.00092605	0.0862807
rs3213737	12	96379806	G/A	HAL	HAL	0.048559	0.008499	1.05 [1.03-1.07]	1.11e-08	0.0444	0.0084	1.05 [1.03-1.06]	1.31e-07	0.0585	0.0149	1.06 [1.03-1.09]	9.08e-05	-0.0141	No	0.00029257	0.409749
rs7328654	13	32954561	G/A	BRCA2	BRCA2	0.051839	0.008368	1.05 [1.04-1.07]	5.82e-10	0.0497	0.0083	1.05 [1.03-1.07]	2.09e-09	0.0871	0.0148	1.09 [1.06-1.12]	3.53e-09	-0.0374	No	0.00028793	0.0275184
rs9557210	13	100047504	G/A	CCR12P	GPR183	0.06575	0.010469	1.07 [1.05-1.09]	3.37e-10	0.0574	0.0103	1.06 [1.04-1.08]	2.58e-08	0.0895	0.0183	1.09 [1.06-1.13]	1.08e-06	-0.0321	No	0.00044098	0.126362
rs1765871	13	113533651	C/A	ATP11A	ATP11A	-0.04696	0.00846	0.95 [0.94-0.97]	2.85e-08	-0.0504	0.0084	0.95 [0.94-0.97]	1.83e-09	-0.0523	0.0149	0.95 [0.92-0.98]	0.00046	-0.0019	No	0.00029257	0.911552
rs77100309	14	75935908	G/A	JDP2	JDP2	-0.09041	0.016016	0.91 [0.89-0.94]	1.65e-08	-0.0981	0.0161	0.91 [0.88-0.94]	1.05e-09	-0.0251	0.0299	0.98 [0.92-1.03]	0.4016	0.073	Yes	0.00115322	0.0315833
rs12916300	15	28410491	T/C	HERC2	HERC2	0.082928	0.011062	1.09 [1.06-1.11]	6.55e-14	0.0869	0.0107	1.09 [1.07-1.11]	4.01e-16	0.0912	0.0193	1.10 [1.05-1.14]	2.26e-06	-0.0043	No	0.00048698	0.845506
rs2289702	15	79237293	T/C	CTSH	CTSH	0.071335	0.013767	1.07 [1.05-1.10]	2.2e-07	0.0821	0.0138	1.09 [1.06-1.12]	2.57e-09	0.0395	0.0255	1.04 [0.99-1.09]	0.1218	0.0426	Yes	0.00084069	0.141769
rs117984432	16	89454991	T/C	RP1-168P16.2	ANKRD11	-0.13083	0.02233	0.88 [0.84-0.92]	4.66e-09	-0.1072	0.0224	0.90 [0.86-0.94]	1.64e-06	-0.1907	0.0395	0.83 [0.76-0.89]	1.41e-06	-0.0835	No	0.00206201	0.0659405
rs11649196	16	89801952	G/A	ZNF276	FANCA	-0.075	0.012	0.93 [0.91-0.95]	5.25e-10	-0.0672	0.0118	0.94 [0.91-0.96]	1.21e-08	-0.0682	0.0212	0.93 [0.90-0.97]	0.001305	-0.001	No	0.00058868	0.967124
rs1805007	16	89986117	T/C	MC1R	MC1R	0.302369	0.012728	1.35 [1.32-1.39]	9.5e-125	0.2906	0.013	1.34 [1.30-1.37]	6e-110	0.3693	0.0234	1.45 [1.38-1.51]	5.42e-56	-0.0787	No	0.00071656	0.00328204
rs1805008	16	89986144	T/C	TUBB3	TUBB3	0.191972	0.01414	1.21 [1.18-1.25]	5.52e-42	0.1718	0.0143	1.19 [1.15-1.22]	3.72e-33	0.2926	0.0249	1.34 [1.28-1.41]	6.53e-32	-0.1208	No	0.0008245	2.58793e-05
rs117204628	16	90032455	T/C	DEF8	CENPBD1	0.21065	0.02191	1.23 [1.18-1.29]	6.94e-22	0.1987	0.0228	1.22 [1.17-1.28]	3.31e-18	0.3242	0.0403	1.38 [1.28-1.50]	8.66e-16	-0.1255	No	0.00214393	0.00671957
rs78378222	17	7571752	T/G	TP53	TP53	-0.35862	0.03467	0.70 [0.65-0.75]	4.46e-25	-0.4047	0.0339	0.67 [0.62-0.71]	6.24e-33	-0.0102	0.0725	0.99 [0.86-1.14]	0.8886	0.3945	Yes	0.00640546	8.25891e-07
rs2075710	19	1106845	T/C	GPX4	GPX4	0.056018	0.009929	1.06 [1.04-1.08]	1.68e-08	0.0576	0.0097	1.06 [1.04-1.08]	3.19e-09	0.0168	0.0174	1.02 [0.98-1.05]	0.3343	0.0408	Yes	0.00039685	0.0405521
rs10424978	19	4837557	C/A	CTC-518P12.6	TICAM1	-0.06079	0.008704	0.94 [0.93-0.96]	2.87e-12	-0.0661	0.0086	0.94 [0.92-0.95]	1.82e-14	-0.0371	0.0153	0.96 [0.94-0.99]	0.01523	0.029	Yes	0.00030805	0.0984746
rs12984428	19	50199616	G/A	TUBB3	TUBB3	-0.03486	0.008603	0.97 [0.95-0.98]	5.07e-05	-0.0366	0.0085	0.96 [0.95-0.98]	1.84e-05	-0.0404	0.0153	0.96 [0.93-0.99]	0.008242	-0.0038	No	0.00030634	0.828122	rs7508601(A/T)r2=0.42
rs6137442	20	2230336	T/C	RP11-128M1.1	TGM3	0.075204	0.008724	1.08 [1.06-1.10]	6.67e-18	0.0839	0.0086	1.09 [1.07-1.11]	2.56e-22	0.0232	0.0155	1.02 [0.99-1.06]	0.1349	0.0607	Yes	0.00031421	0.000616262
rs214803	20	2290333	C/A	TGM3	TGM3	0.180241	0.010507	1.20 [1.17-1.22]	5.79e-66	0.1958	0.0103	1.22 [1.19-1.24]	3.49e-81	0.0673	0.0188	1.07 [1.03-1.11]	0.000358	0.1285	Yes	0.00045953	2.0423e-09
rs214831	20	2321363	G/A	TGM3	TGM6	0.062093	0.008745	1.06 [1.05-1.08]	1.24e-12	0.0692	0.0087	1.07 [1.05-1.09]	2.04e-15	0.0336	0.0156	1.03 [1.00-1.07]	0.03097	0.0356	Yes	0.00031905	0.0462548
rs6059655	20	32665748	G/A	TPM3P2	RALY	-0.24236	0.012964	0.78 [0.77-0.80]	5.44e-78	-0.2372	0.0134	0.79 [0.77-0.81]	2.84e-70	-0.2728	0.0241	0.76 [0.73-0.80]	1.02e-29	-0.0356	No	0.00076037	0.196692
rs75653149	20	34726973	C/A	EPB41L1	EPB41L1	-0.16901	0.014363	0.84 [0.82-0.87]	5.77e-32	-0.1559	0.0145	0.86 [0.83-0.88]	6.21e-27	-0.1537	0.0266	0.86 [0.81-0.90]	7.21e-09	0.0022	Yes	0.00091781	0.94211
rs209901	20	37746454	T /G	DHX35	DHX35	-0.04111	0.009081	0.96 [0.94-0.98]	5.98e-06	-0.0502	0.0091	0.95 [0.93-0.97]	2.84e-08	-0.0171	0.0161	0.98 [0.95-1.01]	0.2879	0.0331	Yes	0.00034202	0.0734876
rs62202837	20	49399007	T/C	BCAS4	BCAS4	-0.07392	0.010079	0.93 [0.91-0.95]	2.23e-13	-0.085	0.0102	0.92 [0.90-0.94]	5.44e-17	-0.013	0.018	0.99 [0.95-1.02]	0.4686	0.072	Yes	0.00042804	0.000501248
rs2776348	21	43086944	C/A	LINC00111	RIPK4	-0.08059	0.008921	0.92 [0.91-0.94]	1.67e-19	-0.0886	0.0088	0.92 [0.90-0.93]	1.24e-23	-0.0382	0.0156	0.96 [0.93-0.99]	0.01433	0.0504	Yes	0.0003208	0.00489398
